# Supplementary material for: Reanalysis of Gene Expression Profiles of CD4+ T Cells Treated with HIV-1 Latency Reversal Agents
Source: Microorganisms. 2020 Sep 30;8(10):1505. doi: 10.3390/microorganisms8101505 (PMC7601709; doi:10.3390/microorganisms8101505)
Supplement: Supplementary file 1 [file microorganisms-08-01505-s001.zip]

Archive with 1 entries (1 files):
- microorganisms-891986-SI.xlsx
