# Supplementary material for: Reanalysis of Gene Expression Profiles of CD4+ T Cells Treated with HIV-1 Latency Reversal Agents
Source: Microorganisms. 2020 Sep 30;8(10):1505. doi: 10.3390/microorganisms8101505 (PMC7601709; doi:10.3390/microorganisms8101505)
Supplement: Supplementary file 1 [file microorganisms-08-01505-s001.zip › microorganisms-891986-SI.xlsx]

## Sheet: TABLES' TITLES
Table	Title
Table S1	Detailed sample list of the studies included in the meta-analysis of gene expression profiles of CD4+ T cells treated with HIV-1 latency reversal agents.
Table S2	Results of differential gene expression analysis by negative binomial generalized linear models with testing by quasi-likelihood F-test, per gene, per latency reversal agent (LRA).
Table S3	Detailed cross-reference of individual studies DEGs (9494 unique genes) and other studies involving HIV replication and life cycle, alongside HIV Human Interaction Database and RNAcentral, a database of non-coding RNA.
Table S4	Detailed distribution of how many genes were activated by number of HIV latency reversal agents (n = 7 strategies).
Table S5	Gene ontology (GO) analysis results. The 948 genes modulated by AZD5582, romidepsin and SAHA were used as input.
Table S6	Reactome pathway analysis results displaying enriched pathways by AZD5582, romidepsin and SAHA.

## Sheet: Table S1
Selected sample number	Study	GSE id	Treated?	Treatment	Representative sequencing reads ids
1	Mohammadi et al. (2014)	GSE95297	no	control	SRR5282112
2	Mohammadi et al. (2014)	GSE95297	yes	disulfiram	SRR5282116
3	Mohammadi et al. (2014)	GSE95297	yes	IL-7	SRR5282120
4	Mohammadi et al. (2014)	GSE95297	yes	SAHA	SRR5282114
5	Golumbeanu et al. (2018)	GSE111727	no	control	SRR6826727
6	Golumbeanu et al. (2018)	GSE111727	yes	SAHA	SRR6826728
7	Beliakova-Bethell et al. (2019)	GSE114883	no	control	SRR7214438
8	Beliakova-Bethell et al. (2019)	GSE114883	no	control	SRR7214444
9	Beliakova-Bethell et al. (2019)	GSE114883	no	control	SRR7214450
10	Beliakova-Bethell et al. (2019)	GSE114883	no	control	SRR7214456
11	Beliakova-Bethell et al. (2019)	GSE114883	yes	romidepsin	SRR7214440
12	Beliakova-Bethell et al. (2019)	GSE114883	yes	romidepsin	SRR7214446
13	Beliakova-Bethell et al. (2019)	GSE114883	yes	romidepsin	SRR7214452
14	Beliakova-Bethell et al. (2019)	GSE114883	yes	romidepsin	SRR7214458
15	Beliakova-Bethell et al. (2019)	GSE114883	yes	SAHA	SRR7214439
16	Beliakova-Bethell et al. (2019)	GSE114883	yes	SAHA	SRR7214445
17	Beliakova-Bethell et al. (2019)	GSE114883	yes	SAHA	SRR7214451
18	Beliakova-Bethell et al. (2019)	GSE114883	yes	SAHA	SRR7214457
19	Kulpa et al. (2019)	GSE94150	no	control	SRR5209818,SRR5209822,SRR5209826
20	Kulpa et al. (2019)	GSE94150	no	control	SRR5209830,SRR5209834,SRR5209838
21	Kulpa et al. (2019)	GSE94150	no	control	SRR5209842,SRR5209846,SRR5209850
22	Kulpa et al. (2019)	GSE94150	yes	bryostatin	SRR5209819,SRR5209823,SRR5209827
23	Kulpa et al. (2019)	GSE94150	yes	bryostatin	SRR5209831,SRR5209835,SRR5209839
24	Kulpa et al. (2019)	GSE94150	yes	bryostatin	SRR5209843,SRR5209847,SRR5209851
25	Kulpa et al. (2019)	GSE94150	yes	IL-15	SRR5209820,SRR5209824,SRR5209828
26	Kulpa et al. (2019)	GSE94150	yes	IL-15	SRR5209832,SRR5209836,SRR5209840
27	Kulpa et al. (2019)	GSE94150	yes	IL-15	SRR5209844,SRR5209848,SRR5209852
28	Vallejo-Gracia et al. (2019, unpublished)	GSE129522	no	control	SRR8869683
29	Vallejo-Gracia et al. (2019, unpublished)	GSE129522	no	control	SRR8869684
30	Vallejo-Gracia et al. (2019, unpublished)	GSE129522	no	control	SRR8869686
31	Vallejo-Gracia et al. (2019, unpublished)	GSE129522	yes	AS1842856	SRR8869687
32	Vallejo-Gracia et al. (2019, unpublished)	GSE129522	yes	AS1842856	SRR8869688
33	Vallejo-Gracia et al. (2019, unpublished)	GSE129522	yes	AS1842856	SRR8869689
34	Nixon et al. (2020)	GSE142774	no	control	SRR10807117,SRR10807118
35	Nixon et al. (2020)	GSE142774	no	control	SRR10807135,SRR10807136
36	Nixon et al. (2020)	GSE142774	no	control	SRR10807153,SRR10807154
37	Nixon et al. (2020)	GSE142774	no	control	SRR10807171,SRR10807172
38	Nixon et al. (2020)	GSE142774	yes	AZD5582	SRR10807111,SRR10807112
39	Nixon et al. (2020)	GSE142774	yes	AZD5582	SRR10807129,SRR10807130
40	Nixon et al. (2020)	GSE142774	yes	AZD5582	SRR10807147,SRR10807148
41	Nixon et al. (2020)	GSE142774	yes	AZD5582	SRR10807165,SRR10807166
42	Nixon et al. (2020)	GSE142774	yes	Ingenol B	SRR10807123,SRR10807124
43	Nixon et al. (2020)	GSE142774	yes	Ingenol B	SRR10807141,SRR10807142
44	Nixon et al. (2020)	GSE142774	yes	Ingenol B	SRR10807159,SRR10807160
45	Nixon et al. (2020)	GSE142774	yes	Ingenol B	SRR10807177,SRR10807178

## Sheet: Table S2
Gene symbol	Gene NCBI id	LRA	Regulation	log2(fold-change)	FDR-adjusted p-value
A1BG-AS1	503538	Romidepsin	up-regulated	1.06149	0.000495644
A2M	2	SAHA (Beliakova-Bethell et al. 2019)	down-regulated	-1.11781	0.00698672
A2M	2	Ingenol B	down-regulated	-1.45714	0.00445698
A2M-AS1	144571	SAHA (Beliakova-Bethell et al. 2019)	down-regulated	-1.17662	0.00446285
A2M-AS1	144571	AZDS581	down-regulated	-2.74762	0.000361815
A2M-AS1	144571	Ingenol B	down-regulated	-2.00156	0.0127204
A2MP1	3	AZDS581	down-regulated	-4.08916	0.000516176
A3GALT2	127550	SAHA (Mohammadi et al. 2014)	up-regulated	2.98693	0.0266056
AAGAB	79719	AZD5582	up-regulated	1.23665	2.87558e-05
AAMDC	28971	Romidepsin	up-regulated	1.1884	4.96002e-05
AAMP	14	Romidepsin	up-regulated	1.03847	4.30105e-06
AANAT	15	AZD5582	up-regulated	1.73023	0.00111393
AATBC	284837	Romidepsin	up-regulated	1.41686	0.00051151
AATK	9625	AZD5582	up-regulated	1.96732	0.00591583
ABCA1	19	Romidepsin	up-regulated	3.1416	0.000114778
ABCA1	19	SAHA (Beliakova-Bethell et al. 2019)	up-regulated	1.41501	0.0309113
ABCA1	19	AZDS581	down-regulated	-2.52842	0.00160002
ABCA10	10349	AZDS581	down-regulated	-1.57189	0.000114256
ABCA17P	650655	Romidepsin	up-regulated	1.3116	0.0123167
ABCA17P	650655	SAHA (Beliakova-Bethell et al. 2019)	up-regulated	1.39107	0.00915328
ABCA2	20	Romidepsin	up-regulated	1.08339	0.00316562
ABCA2	20	AZDS581	down-regulated	-1.29871	0.0013764
ABCA3	21	AZDS581	down-regulated	-1.302	0.000372125
ABCA5	23461	AZDS581	down-regulated	-1.15244	2.32632e-05
ABCA6	23460	AZDS581	down-regulated	-1.62478	0.00317396
ABCA7	10347	SAHA (Golumbeanu et al. 2018)	up-regulated	2.11063	0.00655844
ABCA7	10347	AZDS581	down-regulated	-2.48896	2.84447e-05
ABCB1	5243	SAHA (Mohammadi et al. 2014)	up-regulated	1.45555	0.00147374
ABCB1	5243	SAHA (Beliakova-Bethell et al. 2019)	up-regulated	1.1218	2.4637e-05
ABCB1	5243	AZD5582	up-regulated	1.78975	0.000103563
ABCB9	23457	Romidepsin	up-regulated	2.35334	1.0816e-05
ABCB9	23457	SAHA (Beliakova-Bethell et al. 2019)	up-regulated	1.27145	0.000833326
ABCC1	4363	Ingenol B	up-regulated	1.60194	0.00028073
ABCC11	85320	Romidepsin	down-regulated	-1.42694	0.0473471
ABCC11	85320	SAHA (Beliakova-Bethell et al. 2019)	down-regulated	-2.34741	0.00711093
ABCC2	1244	Disulfiram	up-regulated	1.62546	0.0432598
ABCC2	1244	AZDS581	down-regulated	-2.06726	5.34376e-05
ABCC4	10257	Romidepsin	down-regulated	-2.26334	7.77468e-07
ABCC4	10257	SAHA (Beliakova-Bethell et al. 2019)	down-regulated	-1.66679	1.2121e-05
ABCC5	10057	Romidepsin	down-regulated	-1.05029	1.22374e-05
ABCC5	10057	AZDS581	down-regulated	-1.0933	0.000108353
ABCC6	368	AZDS581	down-regulated	-1.4653	0.0110048
ABCC6	368	Ingenol B	up-regulated	1.04509	0.0486602
ABCC9	10060	Disulfiram	up-regulated	3.21636	0.042441
ABCC9	10060	Romidepsin	up-regulated	3.08778	0.000303248
ABCD1	215	Romidepsin	up-regulated	1.90487	2.91669e-06
ABCD1	215	SAHA (Beliakova-Bethell et al. 2019)	up-regulated	1.05464	0.00311342
ABCD2	225	Romidepsin	down-regulated	-1.49742	1.98179e-06
ABCD2	225	AZDS581	down-regulated	-1.20148	0.000482204
ABCF1	23	AZD5582	up-regulated	1.11625	2.21694e-05
ABCG1	9619	Romidepsin	up-regulated	3.41159	3.91801e-07
ABCG1	9619	SAHA (Beliakova-Bethell et al. 2019)	up-regulated	2.89224	4.68151e-06
ABCG2	9429	Romidepsin	down-regulated	-1.82119	0.0414644
ABCG2	9429	SAHA (Beliakova-Bethell et al. 2019)	down-regulated	-2.3023	0.0355413
ABCG2	9429	AZDS581	down-regulated	-1.96737	0.0365638
ABCG4	64137	SAHA (Mohammadi et al. 2014)	up-regulated	2.87051	0.0106735
ABCG4	64137	Romidepsin	up-regulated	5.03113	6.82276e-06
ABCG4	64137	SAHA (Beliakova-Bethell et al. 2019)	up-regulated	4.11524	0.000121846
ABHD1	84696	AZDS581	down-regulated	-1.96082	0.000521862
ABHD11-AS1	171022	Romidepsin	up-regulated	1.12211	0.00195392
ABHD14A	25864	SAHA (Mohammadi et al. 2014)	down-regulated	-1.06699	0.0350344
ABHD14A	25864	Romidepsin	down-regulated	-1.5192	2.37259e-05
ABHD14A	25864	SAHA (Beliakova-Bethell et al. 2019)	down-regulated	-1.32542	8.41921e-05
ABHD14B	84836	Romidepsin	down-regulated	-1.44073	0.000115896
ABHD16B	140701	Disulfiram	down-regulated	-2.60288	0.000410658
ABHD16B	140701	Ingenol B	up-regulated	1.05546	0.0467041
ABHD17B	51104	Romidepsin	up-regulated	1.07957	8.21014e-07
ABHD6	57406	Romidepsin	up-regulated	1.01997	7.40599e-06
ABHD8	79575	Romidepsin	up-regulated	1.1769	2.72411e-05
ABHD8	79575	Ingenol B	up-regulated	1.11455	0.00646324
ABI3	51225	AZD5582	up-regulated	1.53088	0.000185892
ABI3BP	25890	AZDS581	down-regulated	-1.14114	0.0202276
ABLIM1	3983	Romidepsin	down-regulated	-1.61764	3.52928e-07
ABLIM1	3983	Bryostatin	down-regulated	-1.92938	0.0279847
ABLIM2	84448	Romidepsin	up-regulated	1.05705	0.000554033
ABLIM2	84448	AZDS581	down-regulated	-2.46675	0.000104387
ABRACL	58527	Romidepsin	down-regulated	-1.67479	1.50259e-06
ABRAXAS1	84142	AZDS581	down-regulated	-1.04803	4.44942e-05
ABTB1	80325	IL-7	down-regulated	-1.32957	0.0405419
ABTB1	80325	AZDS581	down-regulated	-1.4959	3.2367e-05
ABTB2	25841	Romidepsin	up-regulated	1.08622	0.000158591
ABTB2	25841	AZDS581	down-regulated	-1.10902	0.00253276
ACAA2	10449	Romidepsin	down-regulated	-1.10254	3.01686e-06
ACACA	31	AZD5582	up-regulated	1.13348	8.21907e-05
ACACB	32	AZDS581	down-regulated	-2.94166	5.89669e-06
ACADSB	36	Romidepsin	up-regulated	1.04556	1.35986e-05
ACAN	176	SAHA (Mohammadi et al. 2014)	up-regulated	2.19471	0.00151324
ACAN	176	SAHA (Golumbeanu et al. 2018)	up-regulated	3.08305	0.00647319
ACAP1	9744	Romidepsin	down-regulated	-1.46004	2.57834e-05
ACAP1	9744	SAHA (Beliakova-Bethell et al. 2019)	down-regulated	-1.0173	0.000560659
ACAP3	116983	Romidepsin	up-regulated	2.13974	5.41314e-08
ACAP3	116983	SAHA (Beliakova-Bethell et al. 2019)	up-regulated	1.00149	0.000162838
ACAP3	116983	AZDS581	down-regulated	-1.0267	0.00417802
ACAT2	39	AZD5582	up-regulated	1.40548	2.18536e-05
ACBD4	79777	AZDS581	down-regulated	-1.58607	1.64811e-05
ACBD7	414149	Disulfiram	up-regulated	2.0413	0.0118614
ACBD7	414149	Romidepsin	up-regulated	4.97711	5.4036e-08
ACBD7	414149	SAHA (Beliakova-Bethell et al. 2019)	up-regulated	2.03273	0.000636248
ACCS	84680	Disulfiram	down-regulated	-1.67528	0.0453725
ACCS	84680	Romidepsin	down-regulated	-2.30361	0.000116226
ACCS	84680	SAHA (Beliakova-Bethell et al. 2019)	down-regulated	-1.56643	0.00162589
ACCS	84680	AZDS581	down-regulated	-3.00353	0.000111329
ACCSL	390110	Romidepsin	down-regulated	-1.66956	0.003994
ACCSL	390110	SAHA (Beliakova-Bethell et al. 2019)	down-regulated	-1.05471	0.0174324
ACE	1636	Disulfiram	down-regulated	-1.81975	0.0180505
ACE	1636	IL-7	down-regulated	-2.27445	1.36012e-05
ACE	1636	Romidepsin	down-regulated	-2.41234	2.912e-05
ACE	1636	SAHA (Beliakova-Bethell et al. 2019)	down-regulated	-1.58178	0.000599354
ACE	1636	AZDS581	down-regulated	-4.65749	3.12918e-05
ACER1	125981	SAHA (Mohammadi et al. 2014)	down-regulated	-2.22872	0.00102672
ACER1	125981	Romidepsin	down-regulated	-2.60119	2.64105e-05
ACER1	125981	SAHA (Beliakova-Bethell et al. 2019)	down-regulated	-2.11719	0.000341809
ACER1	125981	AZDS581	down-regulated	-1.77895	0.000769391
ACER2	340485	AZDS581	down-regulated	-1.25395	0.00118599
ACHE	43	SAHA (Mohammadi et al. 2014)	up-regulated	3.04935	1.47631e-08
ACHE	43	SAHA (Golumbeanu et al. 2018)	up-regulated	2.25711	0.0300833
ACHE	43	Romidepsin	up-regulated	3.21716	4.30342e-06
ACHE	43	SAHA (Beliakova-Bethell et al. 2019)	up-regulated	2.83254	4.64098e-05
ACKR3	57007	Disulfiram	down-regulated	-2.68654	0.000221953
ACKR3	57007	Romidepsin	down-regulated	-2.09595	0.00171041
ACKR3	57007	AZDS581	down-regulated	-1.89323	0.000463945
ACKR4	51554	AZDS581	down-regulated	-1.11711	0.00507669
ACMSD	130013	AZDS581	down-regulated	-2.82489	0.00400872
ACO1	48	Romidepsin	up-regulated	1.25892	1.89276e-06
ACO1	48	SAHA (Beliakova-Bethell et al. 2019)	up-regulated	1.04678	1.60417e-05
ACOT1	641371	Romidepsin	down-regulated	-1.54385	1.61436e-05
ACOT11	26027	AZD5582	up-regulated	2.6129	0.000118067
ACOT12	134526	Disulfiram	up-regulated	2.56613	0.0454413
ACOT2	10965	Romidepsin	down-regulated	-1.96457	8.24759e-07
ACOT2	10965	SAHA (Beliakova-Bethell et al. 2019)	down-regulated	-1.03248	0.000136094
ACOT4	122970	SAHA (Golumbeanu et al. 2018)	down-regulated	-9.42061	2.44613e-09
ACOT4	122970	Romidepsin	down-regulated	-1.88775	0.00104342
ACOT4	122970	SAHA (Beliakova-Bethell et al. 2019)	down-regulated	-3.00245	0.0001235
ACOT4	122970	AZD5582	up-regulated	2.5896	0.000672295
ACOT7	11332	Romidepsin	up-regulated	1.95992	6.00705e-05
ACOT7	11332	AZD5582	up-regulated	3.43076	7.35356e-06
ACOT9	23597	AZD5582	up-regulated	2.06793	0.000329247
ACOXL	55289	SAHA (Mohammadi et al. 2014)	up-regulated	1.14769	0.028881
ACOXL	55289	Romidepsin	up-regulated	2.33349	8.21971e-05
ACOXL	55289	SAHA (Beliakova-Bethell et al. 2019)	up-regulated	2.94829	3.69819e-05
ACP4	93650	Romidepsin	up-regulated	1.0901	0.000532888
ACP5	54	Romidepsin	down-regulated	-1.11496	0.000326077
ACP5	54	SAHA (Beliakova-Bethell et al. 2019)	down-regulated	-1.14621	0.0008182
ACRBP	84519	SAHA (Mohammadi et al. 2014)	up-regulated	1.4209	0.00496171
ACRBP	84519	SAHA (Beliakova-Bethell et al. 2019)	up-regulated	1.3044	5.28751e-05
ACRBP	84519	AZDS581	down-regulated	-2.18437	6.4216e-05
ACSBG1	23205	Romidepsin	up-regulated	1.14818	0.00474947
ACSBG2	81616	Romidepsin	up-regulated	1.09216	0.0013111
ACSBG2	81616	AZDS581	down-regulated	-1.83504	0.00140296
ACSF2	80221	SAHA (Beliakova-Bethell et al. 2019)	up-regulated	1.48223	0.00148535
ACSL1	2180	Romidepsin	up-regulated	1.37508	3.02871e-07
ACSL4	2182	AZD5582	up-regulated	1.35598	4.70148e-06
ACSL5	51703	Romidepsin	down-regulated	-2.59511	3.53831e-08
ACSL5	51703	SAHA (Beliakova-Bethell et al. 2019)	down-regulated	-1.80042	4.63878e-06
ACSL6	23305	Romidepsin	down-regulated	-3.58894	1.719e-07
ACSL6	23305	SAHA (Beliakova-Bethell et al. 2019)	down-regulated	-2.34805	2.56612e-06
ACSL6	23305	AZDS581	down-regulated	-3.23667	4.36544e-06
ACSL6	23305	Ingenol B	down-regulated	-1.13176	0.00430352
ACSM1	116285	AZDS581	down-regulated	-3.00347	0.000333942
ACSM3	6296	AZDS581	down-regulated	-1.11079	0.000987517
ACSS1	84532	Romidepsin	down-regulated	-2.25847	2.80188e-07
ACSS1	84532	SAHA (Beliakova-Bethell et al. 2019)	down-regulated	-1.18141	8.83694e-05
ACSS1	84532	AZDS581	down-regulated	-1.16971	2.93061e-06
ACTA2	59	Romidepsin	down-regulated	-1.63607	0.000860149
ACTA2-AS1	100132116	Romidepsin	down-regulated	-2.37903	1.85264e-05
ACTA2-AS1	100132116	SAHA (Beliakova-Bethell et al. 2019)	down-regulated	-1.43075	0.00386202
ACTB	60	AZD5582	up-regulated	2.35898	1.01943e-05
ACTC1	70	SAHA (Mohammadi et al. 2014)	down-regulated	-1.5182	0.0289056
ACTG1	71	AZD5582	up-regulated	2.1598	8.50745e-06
ACTG1P17	283693	AZDS581	down-regulated	-2.38689	0.000194812
ACTG1P4	648740	AZDS581	down-regulated	-1.88528	0.000243044
ACTN1	87	Romidepsin	down-regulated	-2.64238	2.85495e-07
ACTN1	87	SAHA (Beliakova-Bethell et al. 2019)	down-regulated	-1.32517	2.47976e-05
ACTN1-AS1	161159	Romidepsin	down-regulated	-1.51997	0.000772697
ACTN2	88	Romidepsin	up-regulated	1.9587	0.00216475
ACTN2	88	SAHA (Beliakova-Bethell et al. 2019)	up-regulated	1.07576	0.0421713
ACTN4	81	Romidepsin	up-regulated	1.36139	8.2985e-06
ACTN4	81	AZD5582	up-regulated	1.01831	0.000723933
ACTR3	10096	Romidepsin	down-regulated	-1.11551	2.6933e-06
ACTR3	10096	AZD5582	up-regulated	1.73737	2.38089e-06
ACTR3C	653857	SAHA (Mohammadi et al. 2014)	down-regulated	-1.05023	0.0487752
ACTR3C	653857	Romidepsin	down-regulated	-1.51313	2.11621e-05
ACTR3C	653857	SAHA (Beliakova-Bethell et al. 2019)	down-regulated	-1.77052	1.1521e-05
ACTRT3	84517	Romidepsin	up-regulated	1.79606	9.47185e-05
ACTRT3	84517	SAHA (Beliakova-Bethell et al. 2019)	up-regulated	1.37445	0.00199835
ACVR1B	91	AZD5582	up-regulated	1.10728	5.88258e-05
ACVR1C	130399	Disulfiram	up-regulated	1.98895	0.00721723
ACVR1C	130399	SAHA (Mohammadi et al. 2014)	up-regulated	1.5659	0.000287048
ACVR2B-AS1	100128640	AZDS581	down-regulated	-2.21308	0.00253079
ACY1	95	AZD5582	up-regulated	3.10699	2.99393e-05
ACYP2	98	SAHA (Mohammadi et al. 2014)	down-regulated	-1.59716	0.000477561
ACYP2	98	Romidepsin	down-regulated	-1.9367	7.92036e-06
ACYP2	98	SAHA (Beliakova-Bethell et al. 2019)	down-regulated	-1.98377	6.95591e-06
ADA2	51816	Romidepsin	down-regulated	-1.81899	1.87636e-06
ADA2	51816	AZDS581	down-regulated	-1.25151	0.000129063
ADAM11	4185	Romidepsin	up-regulated	1.08487	0.00144445
ADAM11	4185	AZDS581	down-regulated	-3.69549	2.76058e-05
ADAM11	4185	Ingenol B	down-regulated	-1.29115	0.0480022
ADAM15	8751	Romidepsin	up-regulated	2.29004	2.10181e-07
ADAM15	8751	SAHA (Beliakova-Bethell et al. 2019)	up-regulated	2.14072	1.86328e-06
ADAM19	8728	AZD5582	up-regulated	2.6089	0.000192383
ADAM1A	8759	AZDS581	down-regulated	-1.3672	0.000244018
ADAM20	8748	Romidepsin	up-regulated	1.06722	0.000121621
ADAM20	8748	AZDS581	down-regulated	-1.59221	0.0241176
ADAM20P1	317760	AZDS581	down-regulated	-1.67904	0.00285302
ADAM22	53616	AZDS581	down-regulated	-2.01667	4.75305e-05
ADAM23	8745	IL-7	down-regulated	-1.63103	0.00408036
ADAM23	8745	Romidepsin	down-regulated	-1.24687	0.0200254
ADAM23	8745	AZDS581	down-regulated	-3.16385	0.000101934
ADAM32	203102	Romidepsin	up-regulated	1.81145	0.0106451
ADAM9	8754	Romidepsin	up-regulated	2.02243	6.98809e-07
ADAM9	8754	SAHA (Beliakova-Bethell et al. 2019)	up-regulated	1.48785	1.38855e-05
ADAMTS1	9510	IL-7	up-regulated	1.70174	0.00207086
ADAMTS10	81794	AZDS581	down-regulated	-2.14414	0.000862124
ADAMTS13	11093	AZDS581	down-regulated	-1.73271	0.00789276
ADAMTS17	170691	SAHA (Mohammadi et al. 2014)	down-regulated	-1.17973	0.0412129
ADAMTS17	170691	Romidepsin	up-regulated	2.64239	3.53625e-07
ADAMTS17	170691	SAHA (Beliakova-Bethell et al. 2019)	up-regulated	1.4477	0.000400708
ADAMTS17	170691	AZDS581	down-regulated	-1.97706	0.000577225
ADAMTS6	11174	SAHA (Mohammadi et al. 2014)	up-regulated	1.65004	0.00031153
ADAMTS6	11174	SAHA (Beliakova-Bethell et al. 2019)	up-regulated	1.51933	3.26542e-05
ADAMTS6	11174	AZDS581	down-regulated	-2.64087	0.012166
ADAMTS7	11173	Romidepsin	up-regulated	1.22111	0.0185401
ADAMTS7P1	390660	Romidepsin	down-regulated	-1.83085	0.00412241
ADAMTS7P1	390660	SAHA (Beliakova-Bethell et al. 2019)	down-regulated	-2.41554	0.00143518
ADAMTS7P1	390660	AZDS581	down-regulated	-3.71495	2.04801e-05
ADAMTS8	11095	Romidepsin	down-regulated	-2.62632	7.36331e-05
ADAMTS8	11095	SAHA (Beliakova-Bethell et al. 2019)	down-regulated	-2.12814	0.00354486
ADAMTS8	11095	AZDS581	down-regulated	-2.43116	0.000699133
ADAMTSL2	9719	Romidepsin	down-regulated	-2.97221	9.57677e-05
ADAMTSL2	9719	SAHA (Beliakova-Bethell et al. 2019)	down-regulated	-2.37477	0.000501861
ADAMTSL2	9719	AZDS581	down-regulated	-1.70795	0.0255003
ADAMTSL4	54507	Romidepsin	up-regulated	1.42209	0.000594156
ADAMTSL4	54507	AZD5582	up-regulated	1.29551	0.00486224
ADAMTSL4-AS1	574406	SAHA (Mohammadi et al. 2014)	up-regulated	1.244	0.0475223
ADAMTSL4-AS1	574406	AZD5582	up-regulated	1.64879	0.00492158
ADAMTSL5	339366	Romidepsin	up-regulated	1.32986	8.40029e-05
ADAP1	11033	AZD5582	up-regulated	1.87305	1.62883e-05
ADAT3	113179	AZD5582	up-regulated	1.48534	0.00254801
ADCK1	57143	Romidepsin	down-regulated	-1.50179	2.50832e-05
ADCK1	57143	SAHA (Beliakova-Bethell et al. 2019)	down-regulated	-1.77048	2.3798e-05
ADCK5	203054	SAHA (Golumbeanu et al. 2018)	up-regulated	2.19402	0.00906855
ADCY10	55811	AZDS581	down-regulated	-1.19965	0.00419062
ADCY10P1	221442	AZDS581	down-regulated	-2.7747	0.000181321
ADCY4	196883	AZDS581	down-regulated	-3.46419	6.23321e-05
ADCY5	111	AZDS581	down-regulated	-2.08904	5.97494e-05
ADCY7	113	Romidepsin	down-regulated	-1.93709	2.02094e-06
ADCY7	113	SAHA (Beliakova-Bethell et al. 2019)	down-regulated	-1.40393	3.86497e-05
ADD3	120	Romidepsin	down-regulated	-1.59518	4.74007e-06
ADD3	120	SAHA (Beliakova-Bethell et al. 2019)	down-regulated	-1.0272	0.000131637
ADD3	120	AZDS581	down-regulated	-1.7607	9.53693e-06
ADD3-AS1	100505933	AZDS581	down-regulated	-2.03421	0.0016611
ADGRA2	25960	SAHA (Mohammadi et al. 2014)	up-regulated	1.3305	0.0323736
ADGRA3	166647	Romidepsin	down-regulated	-1.42453	0.00690857
ADGRA3	166647	SAHA (Beliakova-Bethell et al. 2019)	down-regulated	-1.24845	0.017685
ADGRB2	576	SAHA (Mohammadi et al. 2014)	up-regulated	2.42266	1.93111e-06
ADGRB2	576	SAHA (Golumbeanu et al. 2018)	up-regulated	3.01312	0.0159976
ADGRB2	576	Romidepsin	up-regulated	3.48195	2.40714e-06
ADGRB2	576	SAHA (Beliakova-Bethell et al. 2019)	up-regulated	3.63181	1.56862e-05
ADGRE2	30817	Romidepsin	down-regulated	-1.37863	0.000180307
ADGRE2	30817	AZD5582	up-regulated	2.57864	2.59751e-06
ADGRE4P	326342	IL-7	down-regulated	-1.62453	0.00883902
ADGRE4P	326342	Romidepsin	down-regulated	-2.74441	0.000134435
ADGRE4P	326342	SAHA (Beliakova-Bethell et al. 2019)	down-regulated	-2.44269	6.72794e-05
ADGRE4P	326342	AZDS581	down-regulated	-1.86559	0.00477033
ADGRE5	976	Romidepsin	down-regulated	-1.56941	2.6856e-06
ADGRE5	976	AZD5582	up-regulated	2.51818	8.93323e-07
ADGRF3	165082	AZDS581	down-regulated	-1.28581	0.00195775
ADGRG2	10149	Romidepsin	down-regulated	-1.8168	0.00402092
ADGRG2	10149	SAHA (Beliakova-Bethell et al. 2019)	down-regulated	-1.72088	0.00269948
ADGRG6	57211	Romidepsin	down-regulated	-2.49531	0.00428484
ADGRG6	57211	SAHA (Beliakova-Bethell et al. 2019)	down-regulated	-3.43188	0.00117181
ADGRL1	22859	Romidepsin	up-regulated	1.69561	4.39796e-07
ADGRL1	22859	SAHA (Beliakova-Bethell et al. 2019)	up-regulated	1.71047	2.28265e-06
ADGRL3	23284	IL-7	down-regulated	-2.35585	0.0266426
ADH4	127	Romidepsin	down-regulated	-1.42331	0.00897643
ADH6	130	Romidepsin	down-regulated	-1.57416	0.00011948
ADH6	130	AZDS581	down-regulated	-1.62888	0.00392934
ADHFE1	137872	Romidepsin	down-regulated	-1.14342	0.0122597
ADHFE1	137872	AZDS581	down-regulated	-4.3927	2.2359e-06
ADI1	55256	SAHA (Mohammadi et al. 2014)	down-regulated	-1.36728	0.00165433
ADI1	55256	Romidepsin	down-regulated	-2.88071	3.64362e-08
ADI1	55256	SAHA (Beliakova-Bethell et al. 2019)	down-regulated	-2.28447	6.51521e-07
ADI1	55256	AZDS581	down-regulated	-1.14048	0.000122049
ADIRF	10974	AZDS581	down-regulated	-3.8892	3.29431e-05
ADIRF	10974	Ingenol B	down-regulated	-1.40877	0.0314932
ADM	133	Romidepsin	up-regulated	2.75772	2.46432e-06
ADM	133	SAHA (Beliakova-Bethell et al. 2019)	up-regulated	3.14599	5.35883e-06
ADM5	199800	Romidepsin	up-regulated	1.16898	2.4105e-05
ADNP	23394	Romidepsin	down-regulated	-1.48919	0.000183114
ADNP-AS1	101927631	AZDS581	down-regulated	-1.10494	0.000908079
ADNP2	22850	Romidepsin	up-regulated	1.13428	0.000141335
ADO	84890	AZD5582	up-regulated	2.08942	1.36016e-06
ADORA2A	135	SAHA (Mohammadi et al. 2014)	down-regulated	-1.56826	0.0195628
ADORA2A	135	Romidepsin	down-regulated	-2.38924	6.84901e-06
ADORA2A	135	SAHA (Beliakova-Bethell et al. 2019)	down-regulated	-1.86866	0.000385272
ADORA2A-AS1	646023	Disulfiram	up-regulated	2.09684	0.00633402
ADORA2A-AS1	646023	Romidepsin	down-regulated	-1.87124	8.54621e-05
ADORA2A-AS1	646023	SAHA (Beliakova-Bethell et al. 2019)	down-regulated	-1.33748	0.00324358
ADORA2B	136	SAHA (Golumbeanu et al. 2018)	down-regulated	-1.75573	0.0463867
ADPRH	141	Romidepsin	down-regulated	-2.02418	0.000117076
ADPRH	141	SAHA (Beliakova-Bethell et al. 2019)	down-regulated	-3.46421	2.04886e-05
ADPRH	141	AZD5582	up-regulated	1.49082	0.00879545
ADPRHL1	113622	Disulfiram	up-regulated	2.35145	0.00478097
ADPRHL1	113622	AZDS581	down-regulated	-1.1449	0.0126977
ADPRM	56985	AZDS581	down-regulated	-1.33601	4.0342e-05
ADRA1B	147	IL-7	down-regulated	-2.93782	0.0162974
ADRA2B	151	SAHA (Mohammadi et al. 2014)	up-regulated	3.17812	0.0119581
ADRA2B	151	Romidepsin	up-regulated	4.52758	8.31746e-06
ADRA2B	151	SAHA (Beliakova-Bethell et al. 2019)	up-regulated	3.15961	0.00113919
ADRM1	11047	AZD5582	up-regulated	1.3751	2.3213e-05
ADSL	158	AZD5582	up-regulated	1.0005	2.89039e-05
ADSS1	122622	AZDS581	down-regulated	-1.15049	0.0056403
ADSS2	159	Romidepsin	down-regulated	-1.02697	7.68682e-06
ADTRP	84830	Romidepsin	down-regulated	-3.68176	8.35008e-05
ADTRP	84830	SAHA (Beliakova-Bethell et al. 2019)	down-regulated	-2.30107	0.000672396
AEBP1	165	SAHA (Beliakova-Bethell et al. 2019)	down-regulated	-1.66917	7.51374e-05
AEBP1	165	AZD5582	up-regulated	1.23814	0.00614707
AEN	64782	Romidepsin	down-regulated	-1.15197	4.12007e-06
AFAP1	60312	AZD5582	up-regulated	2.90346	0.000190659
AFAP1-AS1	84740	AZD5582	up-regulated	1.78054	0.0341432
AFAP1L2	84632	Ingenol B	down-regulated	-1.26739	0.00747849
AFDN	4301	Romidepsin	up-regulated	2.07517	4.73912e-06
AFDN	4301	SAHA (Beliakova-Bethell et al. 2019)	up-regulated	1.66186	8.85687e-05
AFF1-AS1	100506746	AZDS581	down-regulated	-1.62401	0.00015746
AFF3	3899	Romidepsin	down-regulated	-2.63572	0.00104019
AFF3	3899	SAHA (Beliakova-Bethell et al. 2019)	down-regulated	-2.06847	0.0028103
AFG1L	246269	Romidepsin	down-regulated	-2.02956	1.75669e-06
AFG1L	246269	SAHA (Beliakova-Bethell et al. 2019)	down-regulated	-1.86667	9.10049e-06
AFMID	125061	Romidepsin	up-regulated	3.37753	1.99715e-06
AGA	175	Romidepsin	down-regulated	-1.64939	6.27022e-06
AGBL2	79841	AZDS581	down-regulated	-1.27268	0.00207102
AGBL3	340351	AZDS581	down-regulated	-1.44422	0.000100668
AGER	177	AZDS581	down-regulated	-1.74352	0.000147396
AGFG2	3268	Romidepsin	up-regulated	1.24499	6.77814e-05
AGMAT	79814	SAHA (Mohammadi et al. 2014)	down-regulated	-2.00781	1.29606e-06
AGMAT	79814	Romidepsin	down-regulated	-1.47436	1.2809e-05
AGMAT	79814	SAHA (Beliakova-Bethell et al. 2019)	down-regulated	-2.12115	8.72854e-06
AGMAT	79814	AZD5582	up-regulated	2.17918	8.0532e-05
AGO2	27161	AZD5582	up-regulated	1.19714	0.000567487
AGO4	192670	Romidepsin	down-regulated	-1.64073	6.63393e-07
AGO4	192670	SAHA (Beliakova-Bethell et al. 2019)	down-regulated	-1.01932	1.45396e-05
AGPAT2	10555	AZD5582	up-regulated	2.56812	2.24474e-05
AGPAT2	10555	Ingenol B	up-regulated	1.0463	0.0421212
AGPAT3	56894	Romidepsin	down-regulated	-1.43437	2.04773e-06
AGPAT5	55326	AZD5582	up-regulated	1.29414	0.000214334
AGRN	375790	Romidepsin	up-regulated	4.50038	9.70826e-08
AGRN	375790	SAHA (Beliakova-Bethell et al. 2019)	up-regulated	3.60589	1.01341e-05
AGRN	375790	AZD5582	up-regulated	4.59218	9.80841e-05
AGTRAP	57085	Disulfiram	down-regulated	-1.70379	0.0290219
AGTRAP	57085	SAHA (Mohammadi et al. 2014)	down-regulated	-1.07331	0.0252691
AHCY	191	AZD5582	up-regulated	1.34071	4.41368e-05
AHDC1	27245	Romidepsin	up-regulated	1.70633	1.33028e-05
AHDC1	27245	SAHA (Beliakova-Bethell et al. 2019)	up-regulated	1.13733	0.000464516
AHNAK	79026	Romidepsin	down-regulated	-1.64323	2.58072e-05
AHNAK	79026	AZDS581	down-regulated	-2.65388	6.29973e-05
AHNAK2	113146	Romidepsin	up-regulated	6.22872	7.60427e-07
AHNAK2	113146	SAHA (Beliakova-Bethell et al. 2019)	up-regulated	3.25979	0.000189888
AHR	196	SAHA (Mohammadi et al. 2014)	up-regulated	1.26608	0.00419124
AHSA1	10598	AZD5582	up-regulated	1.20608	0.000142614
AHSA2P	130872	Romidepsin	down-regulated	-1.86373	0.000143131
AHSA2P	130872	AZDS581	down-regulated	-1.63915	0.000564008
AIG1	51390	SAHA (Mohammadi et al. 2014)	up-regulated	1.04493	0.0345193
AIG1	51390	SAHA (Beliakova-Bethell et al. 2019)	up-regulated	1.23393	2.10848e-05
AIM2	9447	Disulfiram	up-regulated	2.45722	0.00163177
AIM2	9447	SAHA (Mohammadi et al. 2014)	up-regulated	1.7021	0.00213206
AIM2	9447	Romidepsin	down-regulated	-1.26256	0.0246565
AIM2	9447	AZD5582	up-regulated	3.12203	0.000257931
AIMP2	7965	AZD5582	up-regulated	1.21809	0.000268785
AIP	9049	Romidepsin	down-regulated	-1.71802	4.19451e-07
AIP	9049	SAHA (Beliakova-Bethell et al. 2019)	down-regulated	-1.17227	9.53615e-06
AIRE	326	Disulfiram	down-regulated	-1.97848	0.00918326
AIRE	326	SAHA (Mohammadi et al. 2014)	down-regulated	-3.81391	4.51366e-18
AIRE	326	Romidepsin	down-regulated	-1.62071	0.0277266
AIRE	326	SAHA (Beliakova-Bethell et al. 2019)	down-regulated	-1.12008	0.049957
AIRE	326	AZDS581	down-regulated	-5.59771	3.13735e-05
AIRE	326	Ingenol B	down-regulated	-2.21105	0.0167414
AIRN	100271873	Romidepsin	up-regulated	1.10134	0.0268644
AJAP1	55966	Romidepsin	down-regulated	-2.08194	0.0248859
AJM1	389813	Romidepsin	up-regulated	1.91776	0.00042436
AJM1	389813	SAHA (Beliakova-Bethell et al. 2019)	up-regulated	2.05957	0.00183211
AJM1	389813	Ingenol B	up-regulated	2.46699	0.00652221
AJUBA	84962	Romidepsin	up-regulated	1.55319	2.83335e-05
AJUBA	84962	SAHA (Beliakova-Bethell et al. 2019)	up-regulated	2.68334	2.76129e-06
AJUBA	84962	AZD5582	up-regulated	1.58325	0.000108479
AK1	203	AZDS581	down-regulated	-1.00989	0.0233995
AK2	204	AZD5582	up-regulated	1.20603	4.72374e-05
AK3	50808	Romidepsin	down-regulated	-1.1146	0.00014787
AK4	205	SAHA (Golumbeanu et al. 2018)	down-regulated	-3.95431	3.79546e-09
AK4	205	AZD5582	up-regulated	3.45682	0.00872993
AK5	26289	Romidepsin	down-regulated	-3.33668	1.38346e-07
AK5	26289	SAHA (Beliakova-Bethell et al. 2019)	down-regulated	-2.63275	6.05711e-07
AK5	26289	AZDS581	down-regulated	-3.46187	1.00925e-05
AK6	102157402	AZD5582	up-regulated	1.04768	1.51064e-05
AK7	122481	Romidepsin	up-regulated	4.05493	2.18101e-07
AK7	122481	SAHA (Beliakova-Bethell et al. 2019)	up-regulated	3.6915	4.61156e-06
AK8	158067	Romidepsin	up-regulated	2.1985	0.00162531
AK8	158067	SAHA (Beliakova-Bethell et al. 2019)	up-regulated	1.70976	0.00919976
AKAP10	11216	Romidepsin	down-regulated	-1.01602	2.67213e-06
AKAP12	9590	Romidepsin	down-regulated	-1.29792	0.0175045
AKAP12	9590	AZD5582	up-regulated	2.94425	0.000388466
AKAP3	10566	SAHA (Mohammadi et al. 2014)	up-regulated	1.61897	0.000932715
AKAP3	10566	Romidepsin	down-regulated	-1.20161	6.63321e-05
AKAP6	9472	SAHA (Mohammadi et al. 2014)	up-regulated	1.49901	0.0127464
AKAP6	9472	AZDS581	down-regulated	-1.32756	0.00145821
AKAP7	9465	Romidepsin	down-regulated	-2.02261	1.52312e-06
AKAP7	9465	SAHA (Beliakova-Bethell et al. 2019)	down-regulated	-1.14979	8.42051e-05
AKAP8	10270	Romidepsin	down-regulated	-1.0996	8.37036e-06
AKAP9	10142	Romidepsin	down-regulated	-1.3439	5.82544e-07
AKIP1	56672	Romidepsin	down-regulated	-1.09447	0.00749692
AKNA	80709	Romidepsin	down-regulated	-1.2534	1.43156e-06
AKR1B10	57016	Disulfiram	up-regulated	5.01934	0.00020397
AKR1C1	1645	AZDS581	down-regulated	-2.00103	0.00360182
AKR1C2	1646	AZDS581	down-regulated	-2.21532	0.01358
AKR1C3	8644	Romidepsin	down-regulated	-1.07246	0.0276843
AKR1C3	8644	AZDS581	down-regulated	-1.38572	0.00302844
AKR1C4	1109	Romidepsin	down-regulated	-1.93941	6.6513e-05
AKR1C4	1109	SAHA (Beliakova-Bethell et al. 2019)	down-regulated	-1.84624	0.000169426
AKR1C4	1109	AZDS581	down-regulated	-2.05992	0.0278233
AKR1C8P	340811	Romidepsin	down-regulated	-2.04186	0.000615498
AKR1C8P	340811	SAHA (Beliakova-Bethell et al. 2019)	down-regulated	-2.00942	0.000273538
AKR1C8P	340811	AZDS581	down-regulated	-2.30946	0.00144584
AKR1E2	83592	AZDS581	down-regulated	-1.02463	0.033131
AKR7A2P1	246182	Romidepsin	up-regulated	1.69896	0.000314649
AKR7A2P1	246182	SAHA (Beliakova-Bethell et al. 2019)	up-regulated	1.39348	0.002723
AKR7A3	22977	Romidepsin	up-regulated	1.03398	0.0085318
AKR7A3	22977	AZDS581	down-regulated	-1.75272	0.000194035
AKR7L	246181	Romidepsin	up-regulated	1.61948	0.000410954
AKR7L	246181	SAHA (Beliakova-Bethell et al. 2019)	up-regulated	1.20381	0.0015117
AKR7L	246181	AZDS581	down-regulated	-1.61031	0.0214422
AKT1S1	84335	Romidepsin	down-regulated	-1.65485	1.71908e-05
AKT1S1	84335	SAHA (Beliakova-Bethell et al. 2019)	down-regulated	-1.35759	1.92116e-05
AKT2	208	Romidepsin	down-regulated	-1.21105	9.26166e-07
ALAS1	211	Romidepsin	up-regulated	1.02588	4.31212e-05
ALAS1	211	AZD5582	up-regulated	1.82393	6.02827e-07
ALAS2	212	Romidepsin	up-regulated	1.56436	0.00117127
ALAS2	212	AZDS581	down-regulated	-2.03738	0.00404762
ALCAM	214	SAHA (Beliakova-Bethell et al. 2019)	up-regulated	1.39963	0.00139688
ALDH16A1	126133	SAHA (Mohammadi et al. 2014)	down-regulated	-1.11611	0.0172102
ALDH16A1	126133	Romidepsin	down-regulated	-1.87013	5.46671e-07
ALDH16A1	126133	SAHA (Beliakova-Bethell et al. 2019)	down-regulated	-2.02315	3.14323e-06
ALDH18A1	5832	AZD5582	up-regulated	1.36055	3.76289e-06
ALDH1L2	160428	SAHA (Mohammadi et al. 2014)	up-regulated	1.87025	0.00936757
ALDH2	217	Romidepsin	up-regulated	1.76268	3.63267e-05
ALDH2	217	AZDS581	down-regulated	-2.27925	0.000381387
ALDH3B1	221	AZDS581	down-regulated	-1.69708	0.015875
ALDH4A1	8659	Disulfiram	down-regulated	-1.80222	0.0258631
ALDH4A1	8659	SAHA (Golumbeanu et al. 2018)	up-regulated	2.45274	0.0172626
ALDH4A1	8659	Romidepsin	up-regulated	3.02111	4.41317e-08
ALDH4A1	8659	SAHA (Beliakova-Bethell et al. 2019)	up-regulated	1.68427	2.07647e-05
ALDH5A1	7915	Romidepsin	down-regulated	-2.50327	4.63229e-07
ALDH5A1	7915	SAHA (Beliakova-Bethell et al. 2019)	down-regulated	-2.39439	6.05711e-07
ALDH7A1	501	Romidepsin	up-regulated	1.37639	0.0130582
ALDH7A1	501	AZDS581	down-regulated	-1.71151	0.0210399
ALDH8A1	64577	AZDS581	down-regulated	-1.30531	0.00065812
ALDOA	226	SAHA (Golumbeanu et al. 2018)	down-regulated	-1.67168	0.0493358
ALDOA	226	AZD5582	up-regulated	1.81506	0.00158184
ALDOC	230	SAHA (Golumbeanu et al. 2018)	down-regulated	-2.62606	0.000249003
ALDOC	230	Romidepsin	up-regulated	2.03279	2.4403e-07
ALDOC	230	SAHA (Beliakova-Bethell et al. 2019)	up-regulated	1.52161	7.84873e-07
ALDOC	230	AZD5582	up-regulated	1.99498	0.0106457
ALG10	84920	Romidepsin	down-regulated	-1.32334	1.75175e-06
ALG10B	144245	Romidepsin	down-regulated	-1.53999	8.20437e-07
ALG13	79868	Romidepsin	down-regulated	-1.27695	3.1348e-06
ALG14	199857	Romidepsin	down-regulated	-1.8847	2.40425e-05
ALG14	199857	SAHA (Beliakova-Bethell et al. 2019)	down-regulated	-1.55515	0.000237462
ALG1L9P	285407	AZDS581	down-regulated	-1.41911	0.00213824
ALG8	79053	Romidepsin	down-regulated	-1.93858	9.47552e-07
ALG8	79053	SAHA (Beliakova-Bethell et al. 2019)	down-regulated	-1.35125	6.12117e-06
ALK	238	Romidepsin	down-regulated	-1.8698	8.15951e-05
ALK	238	SAHA (Beliakova-Bethell et al. 2019)	down-regulated	-1.27025	0.00187763
ALKBH6	84964	Romidepsin	down-regulated	-1.20249	6.07843e-05
ALKBH8	91801	Romidepsin	down-regulated	-1.10653	1.24202e-05
ALKBH8	91801	SAHA (Beliakova-Bethell et al. 2019)	down-regulated	-1.00013	9.85913e-05
ALMS1P1	200420	AZDS581	down-regulated	-1.65196	0.0104168
ALOX12	239	AZDS581	down-regulated	-1.86378	4.0342e-05
ALOX12-AS1	100506713	AZDS581	down-regulated	-1.41127	0.000683035
ALOX12B	242	SAHA (Mohammadi et al. 2014)	up-regulated	1.20527	0.0266056
ALOX12P2	245	AZDS581	down-regulated	-1.2981	0.0142564
ALOX5	240	AZDS581	down-regulated	-5.07433	2.50575e-05
ALOX5AP	241	SAHA (Golumbeanu et al. 2018)	down-regulated	-1.68502	0.0474395
ALOX5AP	241	Romidepsin	down-regulated	-2.78974	1.79969e-06
ALOX5AP	241	SAHA (Beliakova-Bethell et al. 2019)	down-regulated	-1.31587	0.000896644
ALOX5AP	241	AZD5582	up-regulated	1.43934	0.000464243
ALOXE3	59344	SAHA (Mohammadi et al. 2014)	up-regulated	2.28315	0.00237528
ALOXE3	59344	Romidepsin	up-regulated	1.81011	0.00123237
ALOXE3	59344	SAHA (Beliakova-Bethell et al. 2019)	up-regulated	2.86368	1.21857e-05
ALOXE3	59344	AZDS581	down-regulated	-3.51839	0.000429713
ALPK1	80216	Ingenol B	up-regulated	1.20707	0.0100219
ALPK3	57538	Disulfiram	up-regulated	2.15909	0.0050842
ALPK3	57538	Romidepsin	up-regulated	1.62475	0.00224797
ALS2	57679	Romidepsin	up-regulated	1.48488	7.34393e-06
ALS2	57679	SAHA (Beliakova-Bethell et al. 2019)	up-regulated	1.14701	0.000226173
ALS2CL	259173	Disulfiram	down-regulated	-1.84695	0.0145645
ALS2CL	259173	SAHA (Golumbeanu et al. 2018)	up-regulated	2.06083	0.0130809
ALS2CL	259173	AZDS581	down-regulated	-1.40557	0.000239111
ALS2CL	259173	Ingenol B	down-regulated	-1.777	0.029132
ALX3	257	AZDS581	down-regulated	-1.19323	0.0008344
ALYREF	10189	AZD5582	up-regulated	1.37124	2.78188e-06
AMDHD2	51005	SAHA (Golumbeanu et al. 2018)	up-regulated	2.18316	0.00774105
AMDHD2	51005	AZDS581	down-regulated	-1.06019	0.000328075
AMIGO1	57463	Romidepsin	down-regulated	-1.45699	6.12088e-05
AMIGO1	57463	AZDS581	down-regulated	-2.05546	2.76058e-05
AMIGO2	347902	SAHA (Mohammadi et al. 2014)	up-regulated	1.02896	0.0325266
AMIGO2	347902	Romidepsin	down-regulated	-1.33238	2.88506e-06
AMIGO3	386724	Romidepsin	up-regulated	1.19062	1.82038e-05
AMMECR1	9949	Romidepsin	down-regulated	-1.67383	2.2106e-06
AMN	81693	AZDS581	down-regulated	-1.37441	0.00370663
AMOT	154796	Romidepsin	up-regulated	1.0676	0.000220262
AMOT	154796	SAHA (Beliakova-Bethell et al. 2019)	up-regulated	1.53627	2.1462e-05
AMPD2	271	AZD5582	up-regulated	1.03142	0.000232865
AMPD3	272	Romidepsin	down-regulated	-2.5811	8.53081e-08
AMPD3	272	SAHA (Beliakova-Bethell et al. 2019)	down-regulated	-1.27849	3.84414e-05
AMPH	273	Romidepsin	down-regulated	-2.30026	0.000280666
AMPH	273	SAHA (Beliakova-Bethell et al. 2019)	down-regulated	-1.28361	0.0268154
AMPH	273	AZDS581	down-regulated	-1.25168	0.000721375
AMT	275	AZDS581	down-regulated	-2.26417	0.0003934
AMY1A	276	AZDS581	down-regulated	-2.62586	4.0017e-05
AMY1B	277	AZDS581	down-regulated	-2.61276	4.02573e-05
AMY1C	278	AZDS581	down-regulated	-2.59266	5.0371e-05
AMY2A	279	AZDS581	down-regulated	-2.53518	0.000226108
AMY2B	280	AZDS581	down-regulated	-2.70646	5.09572e-05
AMZ1	155185	Ingenol B	up-regulated	2.25971	0.0120216
AMZ2P1	201283	AZDS581	down-regulated	-1.73942	0.0153696
ANAPC10	10393	AZD5582	up-regulated	1.04932	9.06005e-05
ANAPC11	51529	Romidepsin	up-regulated	1.08161	9.37633e-06
ANAPC13	25847	Romidepsin	down-regulated	-1.74024	3.63989e-07
ANAPC13	25847	SAHA (Beliakova-Bethell et al. 2019)	down-regulated	-1.20646	3.48308e-05
ANAPC15	25906	Romidepsin	down-regulated	-1.40619	2.91091e-05
ANG	283	SAHA (Mohammadi et al. 2014)	up-regulated	1.95442	0.00421362
ANG	283	Romidepsin	up-regulated	1.99499	0.000792989
ANG	283	SAHA (Beliakova-Bethell et al. 2019)	up-regulated	2.39977	0.000505154
ANGEL2	90806	Romidepsin	down-regulated	-1.12006	5.01067e-06
ANGPT1	284	SAHA (Mohammadi et al. 2014)	up-regulated	1.90912	0.0113735
ANGPT2	285	Romidepsin	down-regulated	-1.23296	0.000256564
ANGPT2	285	SAHA (Beliakova-Bethell et al. 2019)	down-regulated	-1.33234	0.000231964
ANGPTL1	9068	Romidepsin	up-regulated	1.18658	0.00273709
ANGPTL1	9068	SAHA (Beliakova-Bethell et al. 2019)	up-regulated	1.19508	0.00129047
ANGPTL2	23452	Romidepsin	up-regulated	2.17753	0.000120541
ANGPTL2	23452	SAHA (Beliakova-Bethell et al. 2019)	up-regulated	1.13362	0.00809541
ANGPTL4	51129	Romidepsin	up-regulated	1.05624	0.00952104
ANGPTL4	51129	AZD5582	up-regulated	2.63758	0.0238454
ANGPTL5	253935	SAHA (Beliakova-Bethell et al. 2019)	up-regulated	1.05549	0.0287055
ANGPTL6	83854	SAHA (Mohammadi et al. 2014)	up-regulated	1.55261	0.00448677
ANGPTL6	83854	Romidepsin	up-regulated	1.02143	0.00435219
ANGPTL6	83854	AZD5582	up-regulated	1.43218	0.0209393
ANK1	286	SAHA (Mohammadi et al. 2014)	down-regulated	-1.28435	0.00550098
ANK1	286	Romidepsin	down-regulated	-3.41459	2.54769e-05
ANK1	286	SAHA (Beliakova-Bethell et al. 2019)	down-regulated	-3.30506	0.000267336
ANK1	286	AZDS581	down-regulated	-1.31589	0.0128059
ANK3	288	Romidepsin	down-regulated	-2.28858	8.51502e-07
ANK3	288	SAHA (Beliakova-Bethell et al. 2019)	down-regulated	-1.57781	8.79393e-06
ANKAR	150709	Romidepsin	down-regulated	-1.02108	2.9123e-05
ANKAR	150709	AZDS581	down-regulated	-1.39964	8.75442e-05
ANKDD1B	728780	AZDS581	down-regulated	-1.10698	0.0193274
ANKEF1	63926	Romidepsin	down-regulated	-1.01408	0.00269266
ANKEF1	63926	AZDS581	down-regulated	-2.74204	0.000159083
ANKH	56172	Romidepsin	down-regulated	-1.55808	6.37854e-08
ANKK1	255239	Romidepsin	down-regulated	-1.48831	0.00286056
ANKK1	255239	SAHA (Beliakova-Bethell et al. 2019)	down-regulated	-1.32533	0.00761356
ANKK1	255239	AZDS581	down-regulated	-3.01317	0.000183032
ANKLE1	126549	Romidepsin	up-regulated	1.26559	0.00113352
ANKMY1	51281	Romidepsin	down-regulated	-1.01602	1.89494e-05
ANKMY1	51281	AZDS581	down-regulated	-1.23774	1.40436e-05
ANKMY2	57037	Romidepsin	up-regulated	1.03307	2.65848e-05
ANKRA2	57763	Romidepsin	down-regulated	-1.02668	4.11289e-05
ANKRA2	57763	AZDS581	down-regulated	-1.03224	3.13735e-05
ANKRD1	27063	SAHA (Mohammadi et al. 2014)	up-regulated	1.51579	0.000336374
ANKRD13A	88455	Romidepsin	up-regulated	1.2426	2.21406e-06
ANKRD13B	124930	SAHA (Golumbeanu et al. 2018)	up-regulated	2.08913	0.040848
ANKRD13B	124930	Romidepsin	up-regulated	2.21994	9.37662e-06
ANKRD13B	124930	SAHA (Beliakova-Bethell et al. 2019)	up-regulated	2.13523	3.98511e-05
ANKRD13B	124930	AZD5582	up-regulated	1.69978	0.000662768
ANKRD18A	253650	Romidepsin	down-regulated	-1.68449	1.81785e-05
ANKRD18A	253650	AZDS581	down-regulated	-1.76353	0.00026642
ANKRD18B	441459	Romidepsin	down-regulated	-1.39694	0.00344449
ANKRD18B	441459	AZDS581	down-regulated	-1.45047	0.00389633
ANKRD18DP	348840	AZD5582	up-regulated	4.06014	0.00058793
ANKRD19P	138649	AZDS581	down-regulated	-1.16278	0.000257504
ANKRD20A5P	440482	Romidepsin	down-regulated	-1.57939	0.000502585
ANKRD20A5P	440482	SAHA (Beliakova-Bethell et al. 2019)	down-regulated	-1.26932	0.00433417
ANKRD20A5P	440482	AZDS581	down-regulated	-1.23976	0.00147197
ANKRD22	118932	Romidepsin	down-regulated	-1.24636	0.00819383
ANKRD23	200539	AZDS581	down-regulated	-1.50004	0.000131937
ANKRD24	170961	SAHA (Mohammadi et al. 2014)	up-regulated	1.20485	0.0238814
ANKRD24	170961	AZDS581	down-regulated	-2.35643	0.00133627
ANKRD27	84079	Romidepsin	up-regulated	1.25814	3.11712e-07
ANKRD31	256006	SAHA (Mohammadi et al. 2014)	up-regulated	1.98184	0.00351709
ANKRD31	256006	Romidepsin	down-regulated	-1.01912	0.000624878
ANKRD33B	651746	Romidepsin	up-regulated	1.49297	0.00012328
ANKRD33B	651746	SAHA (Beliakova-Bethell et al. 2019)	up-regulated	1.52592	7.66873e-05
ANKRD33B	651746	AZD5582	up-regulated	2.07973	0.000526511
ANKRD33B	651746	Ingenol B	up-regulated	3.81138	0.00115621
ANKRD34A	284615	SAHA (Mohammadi et al. 2014)	up-regulated	1.48564	0.000629344
ANKRD34A	284615	Romidepsin	up-regulated	1.1461	0.00052873
ANKRD34A	284615	SAHA (Beliakova-Bethell et al. 2019)	up-regulated	1.74056	1.74275e-05
ANKRD34A	284615	AZD5582	up-regulated	1.32256	0.000112177
ANKRD34A	284615	Ingenol B	down-regulated	-1.07826	0.012927
ANKRD35	148741	SAHA (Mohammadi et al. 2014)	down-regulated	-2.66027	0.00010665
ANKRD35	148741	Romidepsin	up-regulated	4.08468	6.23779e-06
ANKRD35	148741	SAHA (Beliakova-Bethell et al. 2019)	up-regulated	2.01102	0.00316401
ANKRD36	375248	AZDS581	down-regulated	-1.27085	7.61013e-05
ANKRD36B	57730	AZDS581	down-regulated	-1.19336	0.000180758
ANKRD36BP2	645784	Romidepsin	down-regulated	-1.28651	0.0256724
ANKRD36BP2	645784	AZDS581	down-regulated	-4.60734	0.000130193
ANKRD36C	400986	AZDS581	down-regulated	-1.21456	0.000584985
ANKRD37	353322	SAHA (Golumbeanu et al. 2018)	down-regulated	-2.13068	0.0314939
ANKRD42	338699	Romidepsin	up-regulated	1.67693	1.03942e-06
ANKRD42	338699	SAHA (Beliakova-Bethell et al. 2019)	up-regulated	1.14853	3.595e-05
ANKRD44	91526	Romidepsin	down-regulated	-1.41631	7.78992e-07
ANKRD44-IT1	101927547	SAHA (Mohammadi et al. 2014)	up-regulated	1.91171	0.00022631
ANKRD44-IT1	101927547	AZDS581	down-regulated	-2.247	0.00367035
ANKRD45	339416	SAHA (Mohammadi et al. 2014)	up-regulated	2.17636	0.0275706
ANKRD50	57182	Romidepsin	up-regulated	2.84749	2.15196e-05
ANKRD50	57182	SAHA (Beliakova-Bethell et al. 2019)	up-regulated	2.31796	9.57771e-05
ANKRD53	79998	Romidepsin	up-regulated	1.09146	0.00924448
ANKRD53	79998	AZDS581	down-regulated	-1.44286	0.0325796
ANKRD54	129138	Romidepsin	up-regulated	1.25064	5.74616e-07
ANKRD55	79722	Romidepsin	down-regulated	-1.9644	0.00169462
ANKRD55	79722	SAHA (Beliakova-Bethell et al. 2019)	down-regulated	-1.13066	0.0103154
ANKRD55	79722	AZDS581	down-regulated	-2.40252	0.000336073
ANKRD6	22881	SAHA (Mohammadi et al. 2014)	up-regulated	1.66006	0.000108307
ANKRD6	22881	SAHA (Beliakova-Bethell et al. 2019)	up-regulated	1.11513	6.75684e-05
ANKRD9	122416	Romidepsin	up-regulated	2.88924	9.66948e-08
ANKRD9	122416	SAHA (Beliakova-Bethell et al. 2019)	up-regulated	1.81052	2.1218e-05
ANLN	54443	Romidepsin	up-regulated	2.55154	2.68618e-05
ANO10	55129	Romidepsin	up-regulated	1.13567	6.74315e-06
ANO6	196527	Romidepsin	down-regulated	-1.08557	8.25084e-06
ANO7	50636	AZD5582	up-regulated	3.5895	1.90259e-05
ANO7L1	101927546	AZDS581	down-regulated	-1.6019	0.00453661
ANO8	57719	AZDS581	down-regulated	-1.52043	2.24105e-05
ANO9	338440	SAHA (Mohammadi et al. 2014)	down-regulated	-1.0447	0.0275802
ANO9	338440	Romidepsin	down-regulated	-1.3741	0.00109926
ANO9	338440	SAHA (Beliakova-Bethell et al. 2019)	down-regulated	-1.45166	0.00202531
ANO9	338440	AZDS581	down-regulated	-1.56157	0.000660968
ANP32A-IT1	80035	AZDS581	down-regulated	-1.40989	0.0013552
ANP32AP1	723972	AZD5582	up-regulated	1.1012	0.00789128
ANP32B	10541	Romidepsin	down-regulated	-1.84264	1.33456e-06
ANP32B	10541	SAHA (Beliakova-Bethell et al. 2019)	down-regulated	-1.12047	5.13239e-05
ANPEP	290	AZDS581	down-regulated	-2.05479	0.00173295
ANTKMT	65990	SAHA (Golumbeanu et al. 2018)	up-regulated	3.12837	0.000702427
ANTKMT	65990	AZD5582	up-regulated	1.49516	0.000464243
ANTXR2	118429	Romidepsin	down-regulated	-2.05331	8.6136e-06
ANTXR2	118429	AZD5582	up-regulated	1.50669	3.3964e-05
ANTXRLP1	100996567	Romidepsin	down-regulated	-3.21082	2.55417e-07
ANTXRLP1	100996567	SAHA (Beliakova-Bethell et al. 2019)	down-regulated	-2.01599	1.21857e-05
ANTXRLP1	100996567	AZDS581	down-regulated	-2.35	8.06025e-05
ANTXRLP1	100996567	Ingenol B	down-regulated	-1.33106	0.0130647
ANXA1	301	Romidepsin	down-regulated	-2.49536	7.56512e-05
ANXA1	301	Bryostatin	down-regulated	-2.11977	0.0482724
ANXA1	301	AZDS581	down-regulated	-1.11808	0.00378034
ANXA2P1	303	SAHA (Mohammadi et al. 2014)	down-regulated	-1.20329	0.0266128
ANXA2R	389289	Romidepsin	down-regulated	-1.38624	9.78998e-05
ANXA2R	389289	AZDS581	down-regulated	-2.35907	5.63399e-05
ANXA4	307	Romidepsin	down-regulated	-1.62936	0.000108612
ANXA4	307	SAHA (Beliakova-Bethell et al. 2019)	down-regulated	-1.10453	0.00256358
ANXA5	308	AZD5582	up-regulated	1.27552	0.00054871
ANXA6	309	Romidepsin	down-regulated	-1.62811	5.3898e-05
ANXA6	309	AZD5582	up-regulated	1.23806	5.57119e-05
ANXA9	8416	Romidepsin	down-regulated	-2.01452	3.76218e-06
AOAH	313	Romidepsin	down-regulated	-1.78049	0.0178987
AOC2	314	Disulfiram	up-regulated	2.06342	0.00633402
AOC2	314	AZDS581	down-regulated	-1.31973	0.00618713
AOC3	8639	Disulfiram	up-regulated	3.2104	5.20171e-06
AOC3	8639	Romidepsin	up-regulated	1.04845	0.00507082
AOC3	8639	AZDS581	down-regulated	-1.08725	0.0471634
AP1B1	162	AZD5582	up-regulated	1.22283	5.2266e-05
AP1G2	8906	Romidepsin	down-regulated	-1.38685	3.77183e-06
AP1G2	8906	SAHA (Beliakova-Bethell et al. 2019)	down-regulated	-1.1852	3.46713e-06
AP1G2	8906	AZDS581	down-regulated	-1.5206	1.61638e-05
AP1S1	1174	AZD5582	up-regulated	1.68426	1.06475e-05
AP1S3	130340	Romidepsin	up-regulated	2.22512	7.28153e-05
AP1S3	130340	AZD5582	up-regulated	2.42431	3.9742e-05
AP1S3	130340	Ingenol B	up-regulated	2.10767	0.00719675
AP2S1	1175	Romidepsin	up-regulated	1.13048	4.40307e-06
AP2S1	1175	AZD5582	up-regulated	1.187	6.64612e-05
AP3B2	8120	AZDS581	down-regulated	-1.36651	0.021277
AP3M2	10947	Romidepsin	up-regulated	1.02835	9.99637e-06
AP4S1	11154	Romidepsin	down-regulated	-1.62897	2.26984e-06
AP5S1	55317	Romidepsin	down-regulated	-2.56863	4.6094e-07
AP5S1	55317	SAHA (Beliakova-Bethell et al. 2019)	down-regulated	-1.86374	1.07271e-05
APBA1	320	Romidepsin	up-regulated	1.39509	0.00259806
APBA1	320	AZDS581	down-regulated	-1.75073	0.00491213
APBA2	321	Romidepsin	down-regulated	-2.2911	1.14069e-06
APBA2	321	SAHA (Beliakova-Bethell et al. 2019)	down-regulated	-1.36003	1.52675e-05
APBA2	321	AZDS581	down-regulated	-1.33045	0.000421426
APBB1	322	Romidepsin	down-regulated	-1.72514	1.40564e-06
APBB1IP	54518	Romidepsin	down-regulated	-2.10869	3.64362e-08
APBB1IP	54518	SAHA (Beliakova-Bethell et al. 2019)	down-regulated	-1.07115	4.18835e-06
APBB2	323	AZD5582	up-regulated	1.32693	0.0227206
APBB3	10307	AZDS581	down-regulated	-1.42206	0.00184803
APC	324	Romidepsin	down-regulated	-1.06215	2.46639e-05
APC2	10297	Romidepsin	up-regulated	1.16145	3.92859e-05
APC2	10297	AZDS581	down-regulated	-1.54424	6.25024e-05
APH1A	51107	Romidepsin	down-regulated	-1.35568	5.31622e-07
APH1B	83464	Romidepsin	down-regulated	-1.05053	2.85056e-05
APH1B	83464	AZDS581	down-regulated	-1.181	0.00295436
APLN	8862	IL-7	down-regulated	-1.97557	0.0470437
APLP1	333	SAHA (Mohammadi et al. 2014)	up-regulated	4.00122	1.42174e-17
APLP1	333	SAHA (Golumbeanu et al. 2018)	up-regulated	2.01288	0.0368636
APLP1	333	Romidepsin	up-regulated	4.98863	1.57736e-07
APLP1	333	SAHA (Beliakova-Bethell et al. 2019)	up-regulated	5.0947	7.86491e-07
APLP2	334	Romidepsin	up-regulated	1.03279	1.08697e-06
APOA1-AS	104326055	Romidepsin	down-regulated	-1.34011	0.00193427
APOA1-AS	104326055	SAHA (Beliakova-Bethell et al. 2019)	down-regulated	-1.03351	0.0428567
APOA1-AS	104326055	AZDS581	down-regulated	-1.4313	0.00224722
APOA5	116519	SAHA (Beliakova-Bethell et al. 2019)	up-regulated	2.19182	0.000411206
APOBEC2	10930	Romidepsin	down-regulated	-1.33516	4.64574e-05
APOBEC2	10930	AZDS581	down-regulated	-1.90658	3.59326e-05
APOBEC3B	9582	AZD5582	up-regulated	1.54633	0.0164942
APOBEC3C	27350	Romidepsin	down-regulated	-2.11019	4.5229e-05
APOBEC3C	27350	SAHA (Beliakova-Bethell et al. 2019)	down-regulated	-1.47997	0.000575026
APOBEC3C	27350	AZD5582	up-regulated	1.60249	0.00157303
APOBEC3F	200316	Romidepsin	down-regulated	-1.367	3.78282e-05
APOBEC3F	200316	SAHA (Beliakova-Bethell et al. 2019)	down-regulated	-1.10281	0.000130666
APOBEC3G	60489	Romidepsin	down-regulated	-2.0575	2.97051e-05
APOBEC3G	60489	SAHA (Beliakova-Bethell et al. 2019)	down-regulated	-1.61927	0.000136094
APOBEC3G	60489	AZD5582	up-regulated	1.5817	0.000599689
APOBEC3H	164668	SAHA (Beliakova-Bethell et al. 2019)	down-regulated	-1.8253	0.0310787
APOBEC4	403314	Romidepsin	up-regulated	3.10192	1.45311e-06
APOBEC4	403314	SAHA (Beliakova-Bethell et al. 2019)	up-regulated	1.86198	0.000148081
APOBR	55911	SAHA (Mohammadi et al. 2014)	down-regulated	-1.92228	1.74647e-06
APOBR	55911	Romidepsin	down-regulated	-2.47268	4.24672e-06
APOBR	55911	SAHA (Beliakova-Bethell et al. 2019)	down-regulated	-2.72205	8.42794e-06
APOE	348	Disulfiram	up-regulated	2.79664	0.000980531
APOE	348	Romidepsin	up-regulated	1.69129	0.00120637
APOF	319	Romidepsin	up-regulated	1.53107	0.000510958
APOF	319	SAHA (Beliakova-Bethell et al. 2019)	up-regulated	1.19916	0.00347295
APOL1	8542	Romidepsin	down-regulated	-1.35883	5.231e-05
APOL2	23780	Romidepsin	down-regulated	-1.82726	2.62353e-06
APOL3	80833	Romidepsin	down-regulated	-2.18728	9.66948e-08
APOL3	80833	Ingenol B	up-regulated	1.32206	0.0115728
APOL6	80830	Romidepsin	down-regulated	-3.40151	2.55347e-08
APOL6	80830	SAHA (Beliakova-Bethell et al. 2019)	down-regulated	-1.78345	9.31505e-07
APOO	79135	AZD5582	up-regulated	1.43529	2.79946e-05
APTR	100505854	Romidepsin	up-regulated	1.26854	1.49291e-05
AQP10	89872	SAHA (Beliakova-Bethell et al. 2019)	up-regulated	1.79492	0.00331497
AQP11	282679	AZDS581	down-regulated	-1.22709	0.00191384
AQP3	360	Romidepsin	down-regulated	-1.76279	4.51338e-06
AQP3	360	SAHA (Beliakova-Bethell et al. 2019)	down-regulated	-1.11763	2.20583e-05
AQP3	360	AZDS581	down-regulated	-1.88241	4.40698e-05
AQP5	362	SAHA (Mohammadi et al. 2014)	up-regulated	3.17812	0.0119581
AQP7P1	375719	AZD5582	up-regulated	3.48726	0.000333885
AQP8	343	Romidepsin	up-regulated	2.03353	0.00496044
ARAF	369	Romidepsin	down-regulated	-1.33212	3.12561e-07
ARAF	369	SAHA (Beliakova-Bethell et al. 2019)	down-regulated	-1.22786	1.44187e-06
ARAP1	116985	Romidepsin	down-regulated	-1.43289	2.79257e-07
ARAP2	116984	Romidepsin	down-regulated	-1.57499	5.34383e-07
ARAP3	64411	IL-7	down-regulated	-1.49273	0.0374896
ARAP3	64411	Romidepsin	up-regulated	1.16915	0.000884792
ARAP3	64411	AZD5582	up-regulated	2.27354	1.68311e-05
ARC	23237	Disulfiram	up-regulated	4.18629	1.2345e-07
ARC	23237	Romidepsin	up-regulated	1.5812	0.00374794
ARC	23237	AZD5582	up-regulated	3.40888	0.000321695
AREG	374	Romidepsin	up-regulated	1.10318	0.00170671
AREG	374	AZD5582	up-regulated	3.22739	0.00248714
ARF3	377	AZD5582	up-regulated	1.15347	9.75148e-06
ARF4	378	AZD5582	up-regulated	1.14738	5.09572e-05
ARFGEF1	10565	Romidepsin	down-regulated	-1.44274	1.37863e-07
ARFGEF3	57221	AZD5582	up-regulated	3.79117	0.000837724
ARFIP1	27236	AZD5582	up-regulated	1.11649	0.000124009
ARG1	383	AZDS581	down-regulated	-1.71147	0.0119325
ARG2	384	Romidepsin	up-regulated	1.04569	1.98634e-05
ARGFXP2	503640	AZDS581	down-regulated	-2.1576	0.000183685
ARGLU1	55082	Romidepsin	down-regulated	-1.11985	0.00048772
ARGLU1	55082	AZDS581	down-regulated	-1.40684	3.37646e-05
ARHGAP1	392	Romidepsin	down-regulated	-1.1521	8.37036e-06
ARHGAP10	79658	Romidepsin	down-regulated	-1.33977	0.000157426
ARHGAP10	79658	AZD5582	up-regulated	1.14043	0.000813979
ARHGAP10	79658	Ingenol B	up-regulated	1.63439	0.00347053
ARHGAP11B	89839	AZDS581	down-regulated	-1.17821	0.00427857
ARHGAP12	94134	AZDS581	down-regulated	-1.00444	3.79119e-05
ARHGAP15	55843	Romidepsin	down-regulated	-2.1918	1.5344e-07
ARHGAP18	93663	SAHA (Beliakova-Bethell et al. 2019)	up-regulated	1.06157	0.000482886
ARHGAP18	93663	AZD5582	up-regulated	3.77554	7.20617e-07
ARHGAP21	57584	Romidepsin	down-regulated	-2.07627	1.13595e-06
ARHGAP22	58504	SAHA (Mohammadi et al. 2014)	down-regulated	-1.31445	0.0123945
ARHGAP23	57636	Romidepsin	up-regulated	4.31365	2.83335e-05
ARHGAP23	57636	SAHA (Beliakova-Bethell et al. 2019)	up-regulated	3.0044	0.00131848
ARHGAP23	57636	AZD5582	up-regulated	3.0213	4.88187e-05
ARHGAP25	9938	Romidepsin	down-regulated	-3.17764	1.17663e-07
ARHGAP25	9938	SAHA (Beliakova-Bethell et al. 2019)	down-regulated	-1.5769	9.88586e-06
ARHGAP26	23092	AZD5582	up-regulated	2.56882	2.02629e-05
ARHGAP26-AS1	100874239	Romidepsin	up-regulated	1.59113	0.00713285
ARHGAP27	201176	Romidepsin	down-regulated	-2.67368	2.55347e-08
ARHGAP27	201176	SAHA (Beliakova-Bethell et al. 2019)	down-regulated	-1.54326	8.74188e-07
ARHGAP27P1	146880	AZDS581	down-regulated	-1.56924	3.9802e-05
ARHGAP27P2	440461	Disulfiram	up-regulated	1.97865	0.0239935
ARHGAP27P2	440461	Romidepsin	up-regulated	1.28963	0.0122028
ARHGAP27P2	440461	AZDS581	down-regulated	-1.52184	0.0132019
ARHGAP29	9411	Romidepsin	up-regulated	6.04024	1.50259e-06
ARHGAP29	9411	SAHA (Beliakova-Bethell et al. 2019)	up-regulated	4.08093	0.000285705
ARHGAP30	257106	Romidepsin	down-regulated	-3.0702	5.97323e-08
ARHGAP30	257106	SAHA (Beliakova-Bethell et al. 2019)	down-regulated	-1.95898	7.94441e-07
ARHGAP31	57514	Romidepsin	down-regulated	-1.3969	0.000448565
ARHGAP31	57514	SAHA (Beliakova-Bethell et al. 2019)	down-regulated	-1.05089	0.00953666
ARHGAP31	57514	AZD5582	up-regulated	2.68725	2.58388e-06
ARHGAP31	57514	Ingenol B	up-regulated	2.58267	0.000429781
ARHGAP33	115703	Romidepsin	up-regulated	2.29154	6.93686e-06
ARHGAP33	115703	SAHA (Beliakova-Bethell et al. 2019)	up-regulated	1.87641	1.38336e-05
ARHGAP39	80728	IL-7	down-regulated	-2.51898	0.021479
ARHGAP39	80728	Romidepsin	up-regulated	3.50129	4.08194e-07
ARHGAP39	80728	SAHA (Beliakova-Bethell et al. 2019)	up-regulated	2.46644	0.000109325
ARHGAP4	393	Romidepsin	down-regulated	-1.5835	3.08784e-05
ARHGAP4	393	AZDS581	down-regulated	-1.04111	0.000407842
ARHGAP44	9912	AZDS581	down-regulated	-2.05325	0.000367388
ARHGAP45	23526	Romidepsin	down-regulated	-1.81226	2.46693e-07
ARHGAP45	23526	SAHA (Beliakova-Bethell et al. 2019)	down-regulated	-1.62554	2.81955e-06
ARHGAP5-AS1	84837	Disulfiram	down-regulated	-1.94906	0.0454413
ARHGAP5-AS1	84837	SAHA (Mohammadi et al. 2014)	up-regulated	1.17295	0.0325266
ARHGAP5-AS1	84837	AZDS581	down-regulated	-1.10603	0.0126932
ARHGAP9	64333	Romidepsin	down-regulated	-2.9121	4.04998e-07
ARHGAP9	64333	SAHA (Beliakova-Bethell et al. 2019)	down-regulated	-1.87556	2.76129e-06
ARHGDIA	396	AZD5582	up-regulated	1.22595	1.0307e-05
ARHGDIB	397	Romidepsin	down-regulated	-2.56504	6.74629e-08
ARHGDIB	397	SAHA (Beliakova-Bethell et al. 2019)	down-regulated	-1.1315	9.42793e-06
ARHGDIB	397	AZD5582	up-regulated	1.09273	7.11752e-05
ARHGEF1	9138	Romidepsin	down-regulated	-1.87617	4.30909e-07
ARHGEF1	9138	SAHA (Beliakova-Bethell et al. 2019)	down-regulated	-1.14264	2.59035e-05
ARHGEF10	9639	Romidepsin	up-regulated	1.67773	0.0155717
ARHGEF11	9826	Romidepsin	down-regulated	-2.53027	1.71156e-07
ARHGEF11	9826	SAHA (Beliakova-Bethell et al. 2019)	down-regulated	-1.71613	2.4744e-06
ARHGEF11	9826	AZDS581	down-regulated	-2.58382	1.21726e-05
ARHGEF11	9826	Ingenol B	down-regulated	-1.23142	0.00457183
ARHGEF12	23365	Romidepsin	up-regulated	1.94286	1.02437e-06
ARHGEF12	23365	SAHA (Beliakova-Bethell et al. 2019)	up-regulated	1.09095	0.000155898
ARHGEF12	23365	AZD5582	up-regulated	2.19208	4.06704e-05
ARHGEF17	9828	Romidepsin	up-regulated	1.65397	0.00249676
ARHGEF17	9828	SAHA (Beliakova-Bethell et al. 2019)	up-regulated	1.91737	0.0209828
ARHGEF18	23370	Romidepsin	down-regulated	-2.08725	8.50453e-08
ARHGEF18	23370	SAHA (Beliakova-Bethell et al. 2019)	down-regulated	-2.26129	2.71187e-07
ARHGEF18	23370	AZDS581	down-regulated	-1.92205	1.0307e-05
ARHGEF19	128272	SAHA (Mohammadi et al. 2014)	down-regulated	-2.00083	1.74647e-06
ARHGEF19	128272	Romidepsin	down-regulated	-1.02347	0.000559017
ARHGEF19	128272	SAHA (Beliakova-Bethell et al. 2019)	down-regulated	-1.17504	0.00038951
ARHGEF2	9181	Romidepsin	down-regulated	-1.30042	7.01548e-07
ARHGEF25	115557	SAHA (Mohammadi et al. 2014)	up-regulated	1.4499	0.00578409
ARHGEF25	115557	Romidepsin	up-regulated	1.59148	0.000476616
ARHGEF25	115557	SAHA (Beliakova-Bethell et al. 2019)	up-regulated	1.55247	0.00101428
ARHGEF25	115557	AZD5582	up-regulated	1.78372	0.00271904
ARHGEF26	26084	Romidepsin	up-regulated	1.42775	0.00220126
ARHGEF3	50650	AZD5582	up-regulated	1.35385	3.12918e-05
ARHGEF34P	728377	Romidepsin	down-regulated	-2.79931	5.1712e-06
ARHGEF34P	728377	SAHA (Beliakova-Bethell et al. 2019)	down-regulated	-2.2016	2.64312e-05
ARHGEF35	445328	Romidepsin	down-regulated	-2.74741	8.68594e-06
ARHGEF35	445328	SAHA (Beliakova-Bethell et al. 2019)	down-regulated	-2.07928	0.000137305
ARHGEF35-AS1	101928605	Romidepsin	down-regulated	-2.20527	0.000480082
ARHGEF35-AS1	101928605	SAHA (Beliakova-Bethell et al. 2019)	down-regulated	-1.70899	0.00275864
ARHGEF37	389337	AZD5582	up-regulated	1.71118	0.0122359
ARHGEF4	50649	AZD5582	up-regulated	1.55234	0.000526562
ARHGEF5	7984	Romidepsin	down-regulated	-2.80929	3.77607e-06
ARHGEF5	7984	SAHA (Beliakova-Bethell et al. 2019)	down-regulated	-2.19453	1.98931e-05
ARHGEF6	9459	Romidepsin	down-regulated	-2.9084	8.23304e-08
ARHGEF6	9459	SAHA (Beliakova-Bethell et al. 2019)	down-regulated	-1.44179	2.84858e-06
ARHGEF9	23229	Romidepsin	down-regulated	-1.08406	7.13378e-06
ARID1A	8289	Romidepsin	down-regulated	-1.42539	3.08784e-05
ARID1B	57492	Romidepsin	down-regulated	-2.46742	3.64362e-08
ARID1B	57492	SAHA (Beliakova-Bethell et al. 2019)	down-regulated	-1.4478	3.95913e-06
ARID3A	1820	Romidepsin	up-regulated	2.43064	2.67213e-06
ARID3A	1820	SAHA (Beliakova-Bethell et al. 2019)	up-regulated	2.07125	2.6388e-05
ARID3A	1820	AZD5582	up-regulated	1.42841	0.00296675
ARID3C	138715	Romidepsin	up-regulated	2.58096	2.38795e-05
ARID3C	138715	SAHA (Beliakova-Bethell et al. 2019)	up-regulated	2.21191	0.000552346
ARID5A	10865	AZD5582	up-regulated	1.44626	1.69041e-06
ARID5B	84159	Romidepsin	down-regulated	-1.52059	5.48216e-06
ARIH2OS	646450	AZDS581	down-regulated	-1.10684	0.00159582
ARL11	115761	Romidepsin	down-regulated	-1.04395	0.0223614
ARL11	115761	SAHA (Beliakova-Bethell et al. 2019)	down-regulated	-1.7519	0.00350246
ARL13A	392509	Romidepsin	down-regulated	-1.1169	0.0030473
ARL13A	392509	SAHA (Beliakova-Bethell et al. 2019)	down-regulated	-1.10065	0.0014001
ARL13A	392509	AZDS581	down-regulated	-1.87948	0.00625689
ARL13B	200894	Romidepsin	up-regulated	1.88388	7.34668e-08
ARL17A	51326	AZDS581	down-regulated	-1.19775	0.00591013
ARL17B	100506084	AZDS581	down-regulated	-1.06096	0.00340309
ARL3	403	Romidepsin	up-regulated	1.78528	5.10694e-07
ARL3	403	SAHA (Beliakova-Bethell et al. 2019)	up-regulated	1.55023	2.89516e-06
ARL4C	10123	Romidepsin	down-regulated	-1.34589	3.0085e-05
ARL4C	10123	AZD5582	up-regulated	1.0888	5.22944e-05
ARL4D	379	Romidepsin	up-regulated	2.01636	3.46748e-05
ARL4D	379	SAHA (Beliakova-Bethell et al. 2019)	up-regulated	1.23965	0.00228753
ARL5B	221079	Disulfiram	up-regulated	1.89663	0.0107475
ARL6	84100	SAHA (Mohammadi et al. 2014)	up-regulated	1.24481	0.00671087
ARL6	84100	Romidepsin	up-regulated	1.90502	3.83308e-07
ARL6	84100	SAHA (Beliakova-Bethell et al. 2019)	up-regulated	1.37647	1.37668e-05
ARL6IP1	23204	Romidepsin	up-regulated	1.81531	1.56491e-07
ARL6IP5	10550	Romidepsin	down-regulated	-1.17617	1.98461e-05
ARL6IP6	151188	Romidepsin	up-regulated	1.68877	1.64649e-07
ARLNC1	100996425	Disulfiram	up-regulated	4.12367	0.0142329
ARMC1	55156	Romidepsin	up-regulated	1.10156	4.3213e-07
ARMC12	221481	SAHA (Mohammadi et al. 2014)	up-regulated	1.86476	0.00393914
ARMC12	221481	AZDS581	down-regulated	-2.23413	0.00383669
ARMC4	55130	Romidepsin	up-regulated	1.91173	0.00560268
ARMC4P1	101060171	Romidepsin	up-regulated	3.62203	2.92134e-05
ARMC6	93436	SAHA (Mohammadi et al. 2014)	down-regulated	-1.13653	0.0144363
ARMC6	93436	SAHA (Beliakova-Bethell et al. 2019)	down-regulated	-1.42755	9.62634e-06
ARMC6	93436	AZD5582	up-regulated	1.08569	0.000726472
ARMC9	80210	Romidepsin	up-regulated	3.69258	9.75192e-07
ARMC9	80210	SAHA (Beliakova-Bethell et al. 2019)	up-regulated	1.93079	7.49252e-05
ARMC9	80210	AZD5582	up-regulated	2.6254	4.53178e-05
ARMCX1	51309	Romidepsin	down-regulated	-1.97699	7.43844e-05
ARMCX2	9823	Romidepsin	up-regulated	1.55372	8.13699e-06
ARMCX2	9823	SAHA (Beliakova-Bethell et al. 2019)	up-regulated	1.51385	8.16051e-05
ARMCX4	100131755	Romidepsin	down-regulated	-1.21542	0.000995658
ARMCX4	100131755	SAHA (Beliakova-Bethell et al. 2019)	down-regulated	-1.02095	0.00489813
ARMH1	339541	AZD5582	up-regulated	1.41387	0.00160988
ARMH2	101928603	Romidepsin	down-regulated	-2.3601	2.36868e-05
ARMH2	101928603	SAHA (Beliakova-Bethell et al. 2019)	down-regulated	-2.20138	3.8669e-05
ARMH2	101928603	AZDS581	down-regulated	-1.68889	0.00239661
ARMH4	145407	Romidepsin	up-regulated	2.85679	0.000656614
ARNTL2	56938	AZD5582	up-regulated	3.30345	0.000251321
ARNTL2	56938	Ingenol B	up-regulated	3.05206	0.0253578
ARPC1B	10095	AZD5582	up-regulated	1.77272	1.90029e-06
ARPC2	10109	AZD5582	up-regulated	1.64557	8.88976e-07
ARPC3	10094	AZD5582	up-regulated	1.03133	1.01052e-05
ARPC4	10093	AZD5582	up-regulated	1.24809	7.69148e-06
ARPC5L	81873	AZD5582	up-regulated	1.60438	3.02234e-06
ARPIN	348110	SAHA (Beliakova-Bethell et al. 2019)	up-regulated	1.11418	0.00886767
ARRB1	408	Romidepsin	down-regulated	-1.6863	3.54552e-05
ARRDC2	27106	Bryostatin	down-regulated	-2.85565	0.0353899
ARRDC2	27106	Ingenol B	up-regulated	1.063	0.00106726
ARRDC3	57561	Romidepsin	down-regulated	-1.46382	0.0015626
ARRDC3-AS1	100129716	Romidepsin	down-regulated	-1.27777	0.000912746
ARRDC4	91947	Disulfiram	up-regulated	2.61654	0.000133136
ARRDC4	91947	Romidepsin	up-regulated	2.23622	1.55675e-05
ARRDC4	91947	SAHA (Beliakova-Bethell et al. 2019)	up-regulated	1.48815	0.00058738
ARRDC5	645432	Romidepsin	down-regulated	-2.37656	1.92393e-06
ARRDC5	645432	SAHA (Beliakova-Bethell et al. 2019)	down-regulated	-1.31666	2.44653e-05
ARRDC5	645432	AZDS581	down-regulated	-1.59526	0.000188442
ARSA	410	AZDS581	down-regulated	-1.38432	0.0015605
ARSB	411	Romidepsin	down-regulated	-2.26842	6.14973e-07
ARSB	411	SAHA (Beliakova-Bethell et al. 2019)	down-regulated	-1.3066	4.88481e-05
ARSD	414	SAHA (Mohammadi et al. 2014)	down-regulated	-1.00799	0.0445665
ARSD	414	Romidepsin	down-regulated	-1.86332	0.0086124
ARSD	414	SAHA (Beliakova-Bethell et al. 2019)	down-regulated	-2.2937	0.00385813
ARSG	22901	AZDS581	down-regulated	-1.36348	0.000470559
ART1	417	Romidepsin	up-regulated	1.15096	0.00481898
ARVCF	421	Romidepsin	up-regulated	1.39088	0.000155295
ASAP1	50807	AZD5582	up-regulated	1.1103	4.62948e-05
ASAP2	8853	AZDS581	down-regulated	-1.59524	0.0158259
ASAP3	55616	SAHA (Mohammadi et al. 2014)	up-regulated	1.25144	0.0248707
ASAP3	55616	SAHA (Golumbeanu et al. 2018)	up-regulated	4.1934	0.000771942
ASAP3	55616	Romidepsin	up-regulated	3.90306	6.74629e-08
ASAP3	55616	SAHA (Beliakova-Bethell et al. 2019)	up-regulated	3.56523	1.86312e-06
ASB1	51665	Romidepsin	down-regulated	-1.31685	6.28436e-07
ASB1	51665	SAHA (Beliakova-Bethell et al. 2019)	down-regulated	-1.02908	2.82531e-05
ASB14	142686	AZDS581	down-regulated	-1.42862	0.000305875
ASB16-AS1	339201	AZDS581	down-regulated	-1.11588	0.000307461
ASB2	51676	Romidepsin	down-regulated	-2.55768	0.000101919
ASB2	51676	SAHA (Beliakova-Bethell et al. 2019)	down-regulated	-1.51441	0.00431626
ASB2	51676	AZD5582	up-regulated	1.70941	0.0028862
ASB9P1	728619	Romidepsin	down-regulated	-1.90675	0.00024632
ASB9P1	728619	SAHA (Beliakova-Bethell et al. 2019)	down-regulated	-2.49047	0.00292494
ASCC1	51008	AZD5582	up-regulated	1.16768	0.000127582
ASCC3	10973	Romidepsin	down-regulated	-1.03328	1.51544e-05
ASCL2	430	AZD5582	up-regulated	2.1842	0.0192139
ASF1B	55723	Romidepsin	up-regulated	2.77964	1.97491e-07
ASGR1	432	Romidepsin	up-regulated	1.70059	0.00430392
ASGR1	432	AZD5582	up-regulated	2.84832	0.000854077
ASH1L-AS1	645676	AZDS581	down-regulated	-1.47989	0.00117433
ASIC1	41	Romidepsin	down-regulated	-1.16079	0.0452662
ASIC3	9311	Disulfiram	up-regulated	1.83669	0.0168577
ASIC3	9311	AZDS581	down-regulated	-2.2543	0.000403359
ASIC4	55515	Romidepsin	up-regulated	1.14389	0.00965212
ASIC4	55515	SAHA (Beliakova-Bethell et al. 2019)	up-regulated	1.1692	0.0123057
ASIP	434	Romidepsin	up-regulated	1.56408	0.00207441
ASMT	438	Romidepsin	up-regulated	2.52621	0.000513102
ASMTL	8623	Romidepsin	up-regulated	2.53696	4.09855e-08
ASMTL	8623	SAHA (Beliakova-Bethell et al. 2019)	up-regulated	1.11036	2.27772e-05
ASNS	440	Romidepsin	up-regulated	1.25939	2.83335e-05
ASPDH	554235	AZDS581	down-regulated	-1.07323	0.0447079
ASPH	444	AZDS581	down-regulated	-1.38165	1.43679e-05
ASPHD1	253982	Romidepsin	up-regulated	1.57131	0.000468632
ASPHD2	57168	Romidepsin	up-regulated	1.01663	0.000244789
ASPHD2	57168	SAHA (Beliakova-Bethell et al. 2019)	up-regulated	1.14642	0.000367666
ASPHD2	57168	AZD5582	up-regulated	1.62462	4.3819e-05
ASPM	259266	Romidepsin	up-regulated	1.98178	2.31891e-05
ASPM	259266	AZDS581	down-regulated	-1.46262	0.0320058
ASPN	54829	Romidepsin	up-regulated	1.94979	0.000173929
ASPRV1	151516	Romidepsin	down-regulated	-1.19062	0.000719045
ASPRV1	151516	AZDS581	down-regulated	-1.27226	0.000275778
ASRGL1	80150	Romidepsin	up-regulated	1.56949	1.0834e-05
ASTE1	28990	Romidepsin	down-regulated	-1.15782	0.000236794
ASTL	431705	Romidepsin	up-regulated	1.1353	0.00150263
ASTL	431705	AZD5582	up-regulated	2.07525	0.0033385
ASTN2	23245	Romidepsin	down-regulated	-1.37861	0.000214973
ASXL3	80816	SAHA (Golumbeanu et al. 2018)	down-regulated	-3.23446	0.0159976
ATAD3A	55210	SAHA (Golumbeanu et al. 2018)	up-regulated	2.59375	0.000771942
ATAD3A	55210	Romidepsin	up-regulated	1.13813	7.25747e-05
ATAD3C	219293	Romidepsin	up-regulated	1.1131	0.0356477
ATAD5	79915	Romidepsin	up-regulated	1.51482	3.81905e-07
ATAT1	79969	Romidepsin	up-regulated	1.34718	4.4652e-06
ATF1	466	Romidepsin	down-regulated	-1.25581	2.0229e-06
ATF3	467	Disulfiram	up-regulated	1.73111	0.0293952
ATF3	467	Romidepsin	up-regulated	2.17372	2.65578e-06
ATF3	467	AZD5582	up-regulated	2.95535	0.00147321
ATF5	22809	AZD5582	up-regulated	1.23301	0.000584835
ATF5	22809	Ingenol B	up-regulated	1.83122	0.000609895
ATG101	60673	Romidepsin	up-regulated	1.14799	4.69785e-06
ATG101	60673	AZD5582	up-regulated	1.63167	1.02646e-05
ATG13	9776	Romidepsin	down-regulated	-1.03765	5.11994e-06
ATG14	22863	AZDS581	down-regulated	-1.04935	0.00032395
ATG16L2	89849	AZDS581	down-regulated	-1.03109	0.00538087
ATG2A	23130	Romidepsin	up-regulated	2.14246	5.59598e-08
ATG4A	115201	Romidepsin	up-regulated	1.10543	3.41196e-06
ATG4A	115201	SAHA (Beliakova-Bethell et al. 2019)	up-regulated	1.10947	1.15597e-05
ATG9B	285973	Romidepsin	down-regulated	-1.32706	0.00104258
ATIC	471	Romidepsin	down-regulated	-1.35067	0.000275794
ATIC	471	SAHA (Beliakova-Bethell et al. 2019)	down-regulated	-1.11257	0.000891714
ATIC	471	AZD5582	up-regulated	1.00704	0.000339824
ATL1	51062	SAHA (Mohammadi et al. 2014)	up-regulated	1.15873	0.0271146
ATL1	51062	AZDS581	down-regulated	-1.04924	0.0169452
ATM	472	Romidepsin	down-regulated	-1.87219	1.17478e-06
ATM	472	SAHA (Beliakova-Bethell et al. 2019)	down-regulated	-1.24356	2.82887e-05
ATOX1	475	AZD5582	up-regulated	1.00545	0.000568231
ATP10A	57194	Romidepsin	down-regulated	-2.53874	4.95599e-08
ATP10A	57194	SAHA (Beliakova-Bethell et al. 2019)	down-regulated	-1.43096	1.64177e-06
ATP10A	57194	AZDS581	down-regulated	-1.16904	0.000332291
ATP10B	23120	AZD5582	up-regulated	2.01604	0.00169842
ATP10B	23120	Ingenol B	up-regulated	1.79961	0.0388257
ATP11AUN	400165	SAHA (Beliakova-Bethell et al. 2019)	up-regulated	1.17154	0.0222296
ATP11C	286410	Romidepsin	down-regulated	-1.30858	1.3385e-05
ATP12A	479	SAHA (Mohammadi et al. 2014)	up-regulated	2.40664	0.00850809
ATP1A3	478	SAHA (Mohammadi et al. 2014)	up-regulated	1.48855	0.00133413
ATP1A3	478	Romidepsin	up-regulated	2.227	4.06362e-05
ATP1B1	481	Romidepsin	up-regulated	1.83925	0.000154847
ATP1B1	481	SAHA (Beliakova-Bethell et al. 2019)	up-regulated	1.88616	0.00024427
ATP1B1	481	AZD5582	up-regulated	2.38782	0.00125403
ATP1B2	482	Disulfiram	up-regulated	3.47767	0.0175107
ATP1B2	482	SAHA (Mohammadi et al. 2014)	up-regulated	4.26019	8.15231e-06
ATP1B2	482	Romidepsin	up-regulated	2.09655	0.00109301
ATP1B2	482	SAHA (Beliakova-Bethell et al. 2019)	up-regulated	1.29181	0.00278883
ATP1B3	483	AZD5582	up-regulated	1.59557	5.09059e-05
ATP23	91419	Romidepsin	up-regulated	1.38088	3.6081e-05
ATP23	91419	SAHA (Beliakova-Bethell et al. 2019)	up-regulated	1.36905	8.4945e-05
ATP2A1	487	Romidepsin	up-regulated	1.0963	0.00203298
ATP2A1	487	AZDS581	down-regulated	-1.28274	0.0270356
ATP2A1-AS1	100289092	SAHA (Golumbeanu et al. 2018)	up-regulated	3.32833	0.0305002
ATP2A1-AS1	100289092	Romidepsin	up-regulated	2.6372	1.69556e-05
ATP2A1-AS1	100289092	SAHA (Beliakova-Bethell et al. 2019)	up-regulated	1.8736	0.000199757
ATP2B1	490	AZDS581	down-regulated	-1.21117	2.60443e-06
ATP2B1-AS1	338758	SAHA (Mohammadi et al. 2014)	up-regulated	1.43424	0.00232358
ATP2B1-AS1	338758	AZDS581	down-regulated	-2.65178	7.69397e-05
ATP2B2	491	Romidepsin	up-regulated	1.85337	0.00135524
ATP2B3	492	Disulfiram	down-regulated	-2.39129	0.0331495
ATP2B3	492	Romidepsin	up-regulated	1.28741	0.0243078
ATP2B4	493	AZDS581	down-regulated	-1.42505	0.00071927
ATP2C2	9914	Romidepsin	up-regulated	1.03832	0.00212744
ATP4A	495	Romidepsin	up-regulated	1.54917	0.000973215
ATP5F1E	514	SAHA (Mohammadi et al. 2014)	down-regulated	-1.00645	0.0386685
ATP5MC1	516	AZD5582	up-regulated	1.55356	6.89062e-06
ATP5MC2	517	Romidepsin	down-regulated	-1.52031	1.0945e-06
ATP5MC3	518	AZD5582	up-regulated	1.51002	2.17179e-06
ATP5MD	84833	AZD5582	up-regulated	1.09874	7.36733e-06
ATP5PF	522	AZD5582	up-regulated	1.09855	1.42991e-05
ATP6AP1L	92270	AZDS581	down-regulated	-1.3603	0.0443196
ATP6V0A1	535	Romidepsin	up-regulated	2.87411	2.55347e-08
ATP6V0A1	535	SAHA (Beliakova-Bethell et al. 2019)	up-regulated	2.16058	2.20317e-07
ATP6V0A1	535	AZD5582	up-regulated	2.26818	2.6854e-06
ATP6V0A4	50617	Romidepsin	up-regulated	1.26051	0.0346973
ATP6V0D1	9114	Romidepsin	up-regulated	1.38773	2.44085e-07
ATP6V0E2-AS1	401431	Disulfiram	down-regulated	-2.01778	0.00716673
ATP6V0E2-AS1	401431	Romidepsin	down-regulated	-1.2562	3.85517e-05
ATP6V0E2-AS1	401431	AZDS581	down-regulated	-1.02187	0.00257176
ATP6V1A	523	Romidepsin	up-regulated	1.07138	6.16312e-06
ATP6V1A	523	SAHA (Beliakova-Bethell et al. 2019)	up-regulated	1.13416	2.48828e-05
ATP6V1A	523	AZD5582	up-regulated	1.25798	1.50156e-05
ATP6V1B1	525	Romidepsin	up-regulated	1.7774	0.0110023
ATP6V1B1-AS1	101927750	SAHA (Mohammadi et al. 2014)	up-regulated	2.68157	0.00904507
ATP6V1B1-AS1	101927750	Romidepsin	up-regulated	2.00097	0.000723327
ATP6V1B1-AS1	101927750	SAHA (Beliakova-Bethell et al. 2019)	up-regulated	1.38183	0.00906939
ATP6V1D	51382	Romidepsin	up-regulated	1.28567	9.64261e-06
ATP6V1E2	90423	Romidepsin	down-regulated	-1.40616	4.19084e-05
ATP6V1E2	90423	AZDS581	down-regulated	-2.16439	1.77364e-05
ATP6V1G2	534	AZDS581	down-regulated	-1.94165	0.00126726
ATP6V1G2	534	Ingenol B	down-regulated	-1.52047	0.0203256
ATP7B	540	Romidepsin	up-regulated	1.98296	6.13683e-06
ATP7B	540	SAHA (Beliakova-Bethell et al. 2019)	up-regulated	1.71274	6.33257e-05
ATP8A2	51761	Romidepsin	down-regulated	-1.62662	9.63715e-05
ATP8A2	51761	SAHA (Beliakova-Bethell et al. 2019)	down-regulated	-1.22465	0.00859162
ATP8A2	51761	AZD5582	up-regulated	1.92116	0.00224923
ATP8B1	5205	SAHA (Beliakova-Bethell et al. 2019)	down-regulated	-1.01731	0.000574586
ATP8B1	5205	AZDS581	down-regulated	-1.64673	0.00184856
ATP8B2	57198	Romidepsin	down-regulated	-1.24733	5.13359e-05
ATP8B3	148229	Romidepsin	up-regulated	1.29504	0.00392887
ATP9A	10079	AZD5582	up-regulated	2.04593	0.00430247
ATRAID	51374	Romidepsin	down-regulated	-1.32828	1.37067e-06
ATRIP	84126	Romidepsin	up-regulated	1.28861	1.40079e-05
ATRNL1	26033	Romidepsin	up-regulated	2.34914	0.00457108
ATXN1	6310	Romidepsin	down-regulated	-1.79188	6.56689e-06
ATXN1-AS1	101928433	SAHA (Mohammadi et al. 2014)	up-regulated	1.11115	0.0195293
ATXN1-AS1	101928433	SAHA (Beliakova-Bethell et al. 2019)	up-regulated	1.46289	0.000186477
ATXN10	25814	Romidepsin	down-regulated	-2.03872	8.53081e-08
ATXN10	25814	SAHA (Beliakova-Bethell et al. 2019)	down-regulated	-1.37189	2.73684e-06
ATXN7	6314	Romidepsin	down-regulated	-1.18822	5.01067e-06
ATXN7	6314	AZDS581	down-regulated	-1.00113	3.13303e-05
ATXN7L1	222255	Romidepsin	down-regulated	-2.09974	1.23036e-07
ATXN7L1	222255	SAHA (Beliakova-Bethell et al. 2019)	down-regulated	-1.17004	7.98122e-06
ATXN7L3B	552889	Romidepsin	down-regulated	-1.07218	5.49691e-06
AUNIP	79000	Romidepsin	up-regulated	2.71793	2.83331e-06
AURKA	6790	SAHA (Mohammadi et al. 2014)	down-regulated	-1.00719	0.0428502
AURKA	6790	Romidepsin	up-regulated	2.46893	6.46501e-07
AURKB	9212	Romidepsin	up-regulated	1.9533	0.00289437
AURKB	9212	AZDS581	down-regulated	-1.88647	0.00208848
AURKC	6795	Romidepsin	up-regulated	1.22579	0.0101578
AUTS2	26053	Romidepsin	down-regulated	-1.1876	0.00450299
AUTS2	26053	SAHA (Beliakova-Bethell et al. 2019)	down-regulated	-1.14007	0.00600604
AUTS2	26053	AZDS581	down-regulated	-1.03578	0.0155573
AVEN	57099	SAHA (Mohammadi et al. 2014)	down-regulated	-1.60135	0.000211889
AVEN	57099	Romidepsin	down-regulated	-2.0069	1.33674e-06
AVEN	57099	SAHA (Beliakova-Bethell et al. 2019)	down-regulated	-2.23498	6.78381e-06
AVIL	10677	Disulfiram	up-regulated	1.99155	0.00723807
AVIL	10677	AZDS581	down-regulated	-1.4672	0.000551337
AVPI1	60370	Romidepsin	up-regulated	1.37175	0.000107991
AVPI1	60370	SAHA (Beliakova-Bethell et al. 2019)	up-regulated	1.15908	0.00162589
AVPR2	554	Romidepsin	down-regulated	-1.66698	4.3423e-05
AVPR2	554	SAHA (Beliakova-Bethell et al. 2019)	down-regulated	-1.05143	0.00223608
AVPR2	554	AZDS581	down-regulated	-1.28462	0.0287683
AXIN2	8313	AZDS581	down-regulated	-1.40543	6.21716e-05
AXL	558	AZD5582	up-regulated	1.41951	0.00821083
AZIN2	113451	Romidepsin	up-regulated	1.20333	1.49462e-05
AZIN2	113451	AZDS581	down-regulated	-2.07353	2.25161e-05
B3GALNT1	8706	IL-7	up-regulated	2.02332	0.000187451
B3GALNT1	8706	Romidepsin	down-regulated	-1.78128	0.00383355
B3GALNT1	8706	SAHA (Beliakova-Bethell et al. 2019)	down-regulated	-2.77547	0.0014224
B3GALNT2	148789	Romidepsin	up-regulated	1.36025	2.68683e-06
B3GALNT2	148789	SAHA (Beliakova-Bethell et al. 2019)	up-regulated	1.25253	9.1117e-06
B3GALT2	8707	Romidepsin	down-regulated	-1.38025	8.20177e-05
B3GALT2	8707	SAHA (Beliakova-Bethell et al. 2019)	down-regulated	-1.47974	7.50771e-05
B3GALT4	8705	Romidepsin	down-regulated	-1.71012	2.88277e-06
B3GALT6	126792	AZD5582	up-regulated	1.28903	0.000172177
B3GAT1	27087	SAHA (Mohammadi et al. 2014)	up-regulated	3.75969	0.000433145
B3GAT1	27087	Romidepsin	up-regulated	2.56095	4.64408e-05
B3GAT1	27087	SAHA (Beliakova-Bethell et al. 2019)	up-regulated	2.15494	0.000657428
B3GLCT	145173	Romidepsin	down-regulated	-1.81025	3.83545e-05
B3GLCT	145173	SAHA (Beliakova-Bethell et al. 2019)	down-regulated	-1.42846	0.000212406
B3GNT10	100288842	SAHA (Golumbeanu et al. 2018)	up-regulated	2.00446	0.0393949
B3GNT2	10678	Romidepsin	up-regulated	1.1238	7.43724e-07
B3GNT2	10678	AZD5582	up-regulated	1.30386	1.36016e-06
B3GNT4	79369	Romidepsin	up-regulated	1.47318	4.42673e-05
B3GNT5	84002	AZD5582	up-regulated	1.58781	0.00492158
B4GALNT1	2583	SAHA (Golumbeanu et al. 2018)	up-regulated	3.10355	0.0238374
B4GALNT1	2583	Romidepsin	up-regulated	3.30103	2.68439e-06
B4GALNT1	2583	SAHA (Beliakova-Bethell et al. 2019)	up-regulated	3.153	2.29034e-05
B4GALNT3	283358	SAHA (Mohammadi et al. 2014)	down-regulated	-1.17432	0.0138606
B4GALNT3	283358	AZD5582	up-regulated	1.38457	0.0179013
B4GALNT4	338707	Romidepsin	up-regulated	2.5876	0.000345986
B4GALNT4	338707	SAHA (Beliakova-Bethell et al. 2019)	up-regulated	2.65241	0.00106595
B4GALT1	2683	AZD5582	up-regulated	1.05981	5.2712e-05
B4GALT2	8704	AZD5582	up-regulated	1.70695	0.0025291
B4GALT5	9334	Romidepsin	up-regulated	1.28188	3.34456e-06
B4GALT5	9334	SAHA (Beliakova-Bethell et al. 2019)	up-regulated	1.22474	8.98246e-06
B4GALT5	9334	AZD5582	up-regulated	1.6247	9.12603e-06
B9D2	80776	SAHA (Mohammadi et al. 2014)	down-regulated	-1.17972	0.0184005
B9D2	80776	SAHA (Beliakova-Bethell et al. 2019)	down-regulated	-1.14318	0.000283336
BABAM2-AS1	100302650	AZD5582	up-regulated	2.56066	8.26342e-05
BACE1	23621	AZDS581	down-regulated	-1.04736	0.00014082
BACE1-AS	100379571	AZDS581	down-regulated	-1.16897	0.0016702
BACH2	60468	Romidepsin	down-regulated	-1.68253	5.68109e-06
BACH2	60468	SAHA (Beliakova-Bethell et al. 2019)	down-regulated	-1.20243	0.000212959
BACH2	60468	AZD5582	up-regulated	1.54158	7.73298e-05
BAD	572	Romidepsin	up-regulated	1.38493	9.6801e-05
BAD	572	SAHA (Beliakova-Bethell et al. 2019)	up-regulated	1.23662	0.00462219
BAD	572	Ingenol B	up-regulated	1.98572	0.000682037
BAG2	9532	Romidepsin	down-regulated	-1.36682	1.5628e-06
BAG3	9531	AZD5582	up-regulated	1.25164	1.49931e-05
BAIAP2	10458	Romidepsin	up-regulated	1.50315	2.87275e-05
BAIAP2-DT	440465	Romidepsin	up-regulated	2.50203	8.0244e-06
BAIAP2-DT	440465	SAHA (Beliakova-Bethell et al. 2019)	up-regulated	2.07521	0.000221292
BAIAP2-DT	440465	AZDS581	down-regulated	-1.08926	0.0026052
BAIAP2L2	80115	Romidepsin	down-regulated	-1.53839	0.000638067
BAIAP2L2	80115	AZDS581	down-regulated	-2.47523	6.06774e-05
BAIAP3	8938	IL-7	down-regulated	-2.20649	5.08976e-05
BAIAP3	8938	Romidepsin	up-regulated	3.94701	1.00678e-07
BAIAP3	8938	SAHA (Beliakova-Bethell et al. 2019)	up-regulated	1.64539	0.000301494
BAIAP3	8938	AZDS581	down-regulated	-3.36221	9.07905e-06
BAIAP3	8938	Ingenol B	down-regulated	-1.65011	0.00973033
BAMBI	25805	Romidepsin	up-regulated	2.66879	9.03421e-06
BAMBI	25805	SAHA (Beliakova-Bethell et al. 2019)	up-regulated	1.97707	0.000226173
BANF1	8815	AZD5582	up-regulated	1.36003	4.44942e-05
BARD1	580	Romidepsin	up-regulated	1.76389	1.99212e-06
BARD1	580	SAHA (Beliakova-Bethell et al. 2019)	up-regulated	1.48035	3.86497e-05
BARX2	8538	Romidepsin	up-regulated	2.76383	0.00631867
BASP1	10409	Romidepsin	up-regulated	1.66416	0.032293
BASP1	10409	AZD5582	up-regulated	1.37608	0.0339943
BATF	10538	Romidepsin	down-regulated	-1.55261	2.36144e-05
BATF	10538	AZD5582	up-regulated	1.30399	0.000293149
BATF	10538	Ingenol B	up-regulated	1.39512	0.000813343
BATF3	55509	SAHA (Mohammadi et al. 2014)	up-regulated	1.38735	0.0163446
BATF3	55509	SAHA (Golumbeanu et al. 2018)	up-regulated	2.37149	0.0219326
BATF3	55509	SAHA (Beliakova-Bethell et al. 2019)	up-regulated	2.16949	0.00164949
BATF3	55509	AZD5582	up-regulated	3.86632	3.10993e-05
BATF3	55509	Ingenol B	up-regulated	2.08263	0.042635
BAX	581	Romidepsin	down-regulated	-1.61148	1.5273e-06
BAZ2B	29994	SAHA (Beliakova-Bethell et al. 2019)	down-regulated	-1.19025	0.000209529
BAZ2B	29994	AZDS581	down-regulated	-1.00118	0.000258486
BBOF1	80127	AZDS581	down-regulated	-1.49134	0.000101023
BBS1	582	AZDS581	down-regulated	-1.01838	2.93179e-05
BBS12	166379	Romidepsin	up-regulated	1.03884	1.48133e-05
BBS12	166379	SAHA (Beliakova-Bethell et al. 2019)	up-regulated	1.21826	2.44653e-05
BBS2	583	Romidepsin	down-regulated	-1.35822	3.19141e-05
BBS2	583	AZDS581	down-regulated	-2.08983	2.26224e-05
BBS7	55212	Romidepsin	up-regulated	1.13692	3.42302e-05
BBX	56987	Romidepsin	down-regulated	-1.46769	1.49825e-07
BCAN	63827	Romidepsin	up-regulated	1.58804	0.0415692
BCAR1	9564	Romidepsin	up-regulated	1.48428	0.0152008
BCAR3-AS1	100129046	Romidepsin	up-regulated	1.92441	0.00195785
BCAT1	586	Romidepsin	down-regulated	-3.54435	0.00074511
BCAT1	586	SAHA (Beliakova-Bethell et al. 2019)	down-regulated	-3.06096	0.00064713
BCAT1	586	AZD5582	up-regulated	4.34303	0.000142614
BCAT2	587	Romidepsin	up-regulated	1.46709	3.38866e-06
BCKDHB	594	Romidepsin	up-regulated	1.06535	1.44194e-05
BCKDK	10295	AZD5582	up-regulated	1.554	5.77586e-05
BCL11B	64919	Romidepsin	down-regulated	-2.23867	5.1677e-08
BCL2	596	Romidepsin	down-regulated	-1.93852	1.35542e-06
BCL2	596	AZD5582	up-regulated	1.50454	7.52615e-06
BCL2A1	597	Romidepsin	down-regulated	-3.04631	2.25496e-05
BCL2A1	597	SAHA (Beliakova-Bethell et al. 2019)	down-regulated	-1.6261	0.000920693
BCL2A1	597	AZD5582	up-regulated	4.25877	8.51648e-07
BCL2L1	598	Romidepsin	down-regulated	-1.26307	1.90442e-05
BCL2L1	598	AZD5582	up-regulated	1.62082	2.0575e-05
BCL2L10	10017	Disulfiram	up-regulated	2.87147	0.00863062
BCL2L11	10018	Romidepsin	up-regulated	1.30686	1.29679e-05
BCL2L12	83596	Romidepsin	up-regulated	1.47485	6.32062e-06
BCL2L12	83596	AZD5582	up-regulated	1.16335	7.58232e-05
BCL2L14	79370	AZD5582	up-regulated	4.26802	2.89252e-06
BCL2L14	79370	Ingenol B	up-regulated	2.33836	0.00585563
BCL2L15	440603	IL-7	up-regulated	1.62325	0.0191515
BCL2L2	599	Romidepsin	down-regulated	-1.26072	0.00237169
BCL2L2	599	AZDS581	down-regulated	-1.33749	0.00305885
BCL3	602	AZD5582	up-regulated	1.17487	0.0132627
BCL3	602	Ingenol B	up-regulated	2.84166	0.000760002
BCL6	604	Romidepsin	up-regulated	1.20875	7.59588e-06
BCL6	604	SAHA (Beliakova-Bethell et al. 2019)	up-regulated	1.35976	8.34686e-06
BCL6	604	AZD5582	up-regulated	1.58822	6.00539e-05
BCL6	604	Ingenol B	up-regulated	1.43631	0.000827495
BCL6B	255877	Romidepsin	up-regulated	2.69775	8.68464e-06
BCL6B	255877	SAHA (Beliakova-Bethell et al. 2019)	up-regulated	1.39261	0.00533292
BCL6B	255877	AZD5582	up-regulated	6.76608	2.5084e-05
BCL9L	283149	Romidepsin	down-regulated	-1.22812	8.26531e-05
BCLAF1	9774	Romidepsin	down-regulated	-1.5208	8.9282e-07
BCLAF1	9774	SAHA (Beliakova-Bethell et al. 2019)	down-regulated	-1.09016	3.13161e-05
BCO2	83875	Disulfiram	up-regulated	1.88061	0.0201586
BCO2	83875	AZDS581	down-regulated	-2.49972	0.000662771
BCORL1	63035	Romidepsin	up-regulated	2.00073	1.2755e-05
BCORL1	63035	SAHA (Beliakova-Bethell et al. 2019)	up-regulated	1.47489	4.30618e-05
BCORP1	286554	Romidepsin	down-regulated	-1.78561	2.28845e-06
BCORP1	286554	AZDS581	down-regulated	-1.71801	3.37695e-05
BCORP1	286554	Ingenol B	down-regulated	-1.17348	0.0175513
BCRP2	400892	AZDS581	down-regulated	-1.35108	0.000585704
BCRP3	644165	Romidepsin	up-regulated	1.89314	0.000346559
BCRP3	644165	SAHA (Beliakova-Bethell et al. 2019)	up-regulated	1.09386	0.0153353
BCRP3	644165	AZDS581	down-regulated	-2.91344	0.000195522
BCYRN1	618	Disulfiram	up-regulated	1.78148	0.0496759
BDH1	622	Romidepsin	down-regulated	-2.51215	6.40426e-07
BDH1	622	SAHA (Beliakova-Bethell et al. 2019)	down-regulated	-1.71639	4.63878e-06
BDH2	56898	Romidepsin	down-regulated	-1.78136	6.06294e-07
BDNF	627	AZDS581	down-regulated	-2.55292	0.000672678
BDNF-AS	497258	Romidepsin	down-regulated	-1.11501	0.00272286
BDNF-AS	497258	AZDS581	down-regulated	-1.06758	0.0166383
BEGAIN	57596	AZD5582	up-regulated	1.69822	0.0437988
BEND3	57673	AZD5582	up-regulated	1.94315	9.83207e-05
BEND5	79656	Romidepsin	down-regulated	-1.14993	0.00214715
BEND5	79656	AZD5582	up-regulated	1.47728	0.0187604
BEST2	54831	Romidepsin	up-regulated	1.97247	0.00100192
BEST2	54831	SAHA (Beliakova-Bethell et al. 2019)	up-regulated	1.44102	0.0128733
BEST4	266675	AZDS581	down-regulated	-1.08598	0.00760331
BEX2	84707	SAHA (Mohammadi et al. 2014)	up-regulated	1.08345	0.0266056
BEX3	27018	Romidepsin	down-regulated	-1.04074	0.00622188
BEX3	27018	AZDS581	down-regulated	-1.52754	0.0425182
BEX5	340542	Romidepsin	up-regulated	1.17995	0.000447439
BEX5	340542	SAHA (Beliakova-Bethell et al. 2019)	up-regulated	1.76805	3.81695e-05
BEX5	340542	AZD5582	up-regulated	1.15313	0.00999193
BFSP1	631	SAHA (Mohammadi et al. 2014)	down-regulated	-1.95601	2.59171e-05
BGLAP	632	AZDS581	down-regulated	-2.7742	0.000140323
BHLHE40	8553	SAHA (Golumbeanu et al. 2018)	down-regulated	-1.84809	0.023071
BHLHE40	8553	Romidepsin	down-regulated	-1.71732	7.17134e-05
BHLHE40	8553	AZD5582	up-regulated	2.79396	0.00181368
BHLHE40-AS1	100507582	Romidepsin	down-regulated	-1.22283	0.0236398
BHLHE40-AS1	100507582	AZD5582	up-regulated	2.20946	0.000637491
BHLHE40-AS1	100507582	Ingenol B	up-regulated	2.16081	0.0106948
BICDL2	146439	Romidepsin	up-regulated	1.0989	0.0480435
BICRAL	23506	Romidepsin	down-regulated	-1.99268	1.12571e-07
BICRAL	23506	SAHA (Beliakova-Bethell et al. 2019)	down-regulated	-1.17921	1.2121e-05
BID	637	Romidepsin	down-regulated	-1.4186	3.60678e-06
BIK	638	AZD5582	up-regulated	3.0537	9.34406e-05
BIN1	274	Romidepsin	down-regulated	-3.38819	1.64649e-07
BIN1	274	SAHA (Beliakova-Bethell et al. 2019)	down-regulated	-2.54832	8.05127e-07
BIN2	51411	Romidepsin	down-regulated	-2.84229	1.75699e-07
BIN2	51411	SAHA (Beliakova-Bethell et al. 2019)	down-regulated	-2.27903	2.20317e-07
BIN2	51411	AZDS581	down-regulated	-1.03735	7.27838e-05
BIRC3	330	Ingenol B	up-regulated	2.58042	0.000160198
BIRC5	332	Romidepsin	up-regulated	4.02417	5.41939e-05
BLK	640	Romidepsin	down-regulated	-2.29894	0.042782
BLM	641	SAHA (Beliakova-Bethell et al. 2019)	down-regulated	-1.55367	1.29056e-05
BLOC1S2	282991	AZD5582	up-regulated	1.06434	5.89669e-06
BLVRA	644	AZD5582	up-regulated	1.09269	0.00188463
BLVRB	645	Romidepsin	up-regulated	1.37263	5.74083e-05
BLVRB	645	SAHA (Beliakova-Bethell et al. 2019)	up-regulated	1.30908	0.000260594
BLZF1	8548	AZD5582	up-regulated	1.00682	9.09448e-06
BMERB1	89927	AZD5582	up-regulated	2.93431	5.23671e-06
BMF	90427	IL-7	down-regulated	-1.59759	0.00566029
BMF	90427	Romidepsin	up-regulated	1.90784	1.44194e-05
BMF	90427	SAHA (Beliakova-Bethell et al. 2019)	up-regulated	1.89108	0.000115319
BMF	90427	AZD5582	up-regulated	1.27093	0.00366223
BMI1	648	Romidepsin	down-regulated	-1.57593	8.84557e-05
BMP1	649	Romidepsin	down-regulated	-2.02349	4.53773e-05
BMP1	649	SAHA (Beliakova-Bethell et al. 2019)	down-regulated	-1.83176	7.47029e-05
BMP2K	55589	Romidepsin	up-regulated	1.05323	4.19468e-05
BMP2K	55589	AZD5582	up-regulated	1.11317	0.000158274
BMP8A	353500	Romidepsin	up-regulated	1.3458	0.000180307
BMP8A	353500	AZDS581	down-regulated	-1.73521	6.41343e-05
BMP8B	656	AZDS581	down-regulated	-1.6499	2.8951e-05
BNIP1	662	AZD5582	up-regulated	1.50998	3.59087e-05
BNIP3	664	SAHA (Golumbeanu et al. 2018)	down-regulated	-2.86321	4.35505e-05
BNIP3	664	Romidepsin	up-regulated	1.10722	6.11355e-07
BNIP3L	665	SAHA (Golumbeanu et al. 2018)	down-regulated	-2.44182	0.000771942
BNIP3L	665	Romidepsin	up-regulated	1.16269	1.00152e-06
BNIPL	149428	Disulfiram	up-regulated	2.74241	0.000110491
BNIPL	149428	AZDS581	down-regulated	-2.20041	5.46989e-05
BOD1	91272	Romidepsin	down-regulated	-1.04023	7.21238e-06
BOLA2B	654483	AZD5582	up-regulated	1.86094	2.35971e-06
BOLA3	388962	Romidepsin	up-regulated	1.14388	0.000224204
BOLA3	388962	AZD5582	up-regulated	2.38792	1.94645e-06
BOP1	23246	SAHA (Golumbeanu et al. 2018)	up-regulated	1.78051	0.0455408
BOP1	23246	Romidepsin	up-regulated	1.12015	8.7806e-06
BOP1	23246	AZD5582	up-regulated	1.45827	0.000714585
BORCS7	119032	Romidepsin	down-regulated	-1.75273	1.4552e-06
BORCS7	119032	SAHA (Beliakova-Bethell et al. 2019)	down-regulated	-2.29315	1.86312e-06
BORCS8-MEF2B	4207	Romidepsin	up-regulated	1.88444	0.000321915
BORCS8-MEF2B	4207	AZDS581	down-regulated	-1.62634	0.00197243
BPGM	669	AZD5582	up-regulated	1.62556	1.42773e-05
BPHL	670	Romidepsin	up-regulated	1.27076	8.62238e-06
BPHL	670	SAHA (Beliakova-Bethell et al. 2019)	up-regulated	1.15839	2.79792e-05
BPTF	2186	Romidepsin	down-regulated	-1.44467	7.03989e-07
BRCA1	672	IL-7	up-regulated	1.90441	0.000377986
BRCA1	672	SAHA (Beliakova-Bethell et al. 2019)	down-regulated	-1.91317	3.95913e-06
BRCA1	672	AZDS581	down-regulated	-1.45272	6.61815e-05
BRCA2	675	IL-7	up-regulated	1.62939	0.00508424
BRD1	23774	Romidepsin	down-regulated	-1.44701	1.21915e-07
BRD3OS	266655	Romidepsin	up-regulated	1.2185	3.153e-06
BREA2	286076	AZDS581	down-regulated	-1.12221	0.00586519
BRI3BP	140707	Romidepsin	up-regulated	1.59448	2.07037e-05
BRI3BP	140707	SAHA (Beliakova-Bethell et al. 2019)	up-regulated	1.02308	0.00139419
BRI3BP	140707	AZD5582	up-regulated	1.13751	0.000245085
BRICD5	283870	SAHA (Golumbeanu et al. 2018)	up-regulated	2.45848	0.00630645
BRICD5	283870	AZDS581	down-regulated	-2.26634	2.5084e-05
BRIP1	83990	IL-7	up-regulated	1.7375	0.0019463
BRIP1	83990	Romidepsin	up-regulated	1.06001	0.000462528
BRK1	55845	AZD5582	up-regulated	1.04883	8.7999e-06
BRMS1L	84312	Romidepsin	up-regulated	1.06233	0.000223577
BRPF3	27154	Romidepsin	down-regulated	-1.78154	1.71059e-07
BRPF3	27154	SAHA (Beliakova-Bethell et al. 2019)	down-regulated	-1.8035	7.75562e-07
BRSK1	84446	AZD5582	up-regulated	2.34659	6.1519e-05
BRSK2	9024	SAHA (Mohammadi et al. 2014)	up-regulated	2.06111	0.00189756
BRSK2	9024	SAHA (Golumbeanu et al. 2018)	up-regulated	3.66973	0.00214086
BRSK2	9024	Romidepsin	up-regulated	1.65133	4.3445e-05
BRWD1-AS2	103091865	SAHA (Beliakova-Bethell et al. 2019)	up-regulated	1.18881	0.00143518
BSG	682	Romidepsin	up-regulated	1.43581	8.24759e-07
BSN	8927	SAHA (Beliakova-Bethell et al. 2019)	down-regulated	-1.14693	0.000147829
BSN-DT	100132677	Romidepsin	up-regulated	1.79176	0.011642
BSN-DT	100132677	SAHA (Beliakova-Bethell et al. 2019)	up-regulated	1.89333	0.0150613
BSPRY	54836	SAHA (Mohammadi et al. 2014)	up-regulated	2.29245	1.0395e-07
BSPRY	54836	Romidepsin	up-regulated	2.42394	4.2245e-06
BSPRY	54836	SAHA (Beliakova-Bethell et al. 2019)	up-regulated	1.90468	0.000349337
BST1	683	Romidepsin	down-regulated	-1.41536	0.0016663
BST1	683	SAHA (Beliakova-Bethell et al. 2019)	down-regulated	-1.10079	0.00285297
BTBD11	121551	AZD5582	up-regulated	1.33538	0.00142713
BTBD3	22903	Romidepsin	up-regulated	1.80216	7.1348e-05
BTBD3	22903	SAHA (Beliakova-Bethell et al. 2019)	up-regulated	1.68329	0.000425677
BTBD3	22903	AZD5582	up-regulated	1.9195	0.0116
BTBD6	90135	SAHA (Beliakova-Bethell et al. 2019)	down-regulated	-1.12445	1.50881e-05
BTBD8	284697	AZDS581	down-regulated	-1.13628	0.000994069
BTD	686	AZDS581	down-regulated	-1.52089	0.000162384
BTG1	694	AZD5582	up-regulated	1.05708	0.000319099
BTG2	7832	AZD5582	up-regulated	2.09623	7.69148e-06
BTG3	10950	Romidepsin	up-regulated	1.12721	7.04765e-06
BTG3	10950	SAHA (Beliakova-Bethell et al. 2019)	up-regulated	1.23023	2.32803e-05
BTG3	10950	AZD5582	up-regulated	1.42084	0.000166834
BTK	695	Disulfiram	up-regulated	3.76562	0.00546684
BTLA	151888	Romidepsin	down-regulated	-2.72956	2.80493e-05
BTLA	151888	AZD5582	up-regulated	1.09416	0.00137911
BTLA	151888	Ingenol B	up-regulated	1.30344	0.00106796
BTN2A1	11120	Romidepsin	down-regulated	-1.25038	6.01139e-07
BTN2A2	10385	SAHA (Beliakova-Bethell et al. 2019)	up-regulated	1.31722	0.000255669
BTN2A2	10385	Ingenol B	up-regulated	1.66243	0.00214912
BTN2A3P	54718	SAHA (Mohammadi et al. 2014)	up-regulated	1.82689	2.61279e-05
BTN3A1	11119	Romidepsin	down-regulated	-2.14496	2.6933e-06
BTN3A1	11119	SAHA (Beliakova-Bethell et al. 2019)	down-regulated	-1.05531	0.000673113
BTN3A1	11119	AZDS581	down-regulated	-1.6489	6.35285e-05
BTN3A2	11118	Romidepsin	down-regulated	-2.47212	4.93138e-06
BTN3A2	11118	SAHA (Beliakova-Bethell et al. 2019)	down-regulated	-1.38562	0.000371052
BTN3A2	11118	AZDS581	down-regulated	-1.06022	0.000684729
BTN3A3	10384	Romidepsin	down-regulated	-2.97543	5.57284e-07
BTN3A3	10384	SAHA (Beliakova-Bethell et al. 2019)	down-regulated	-1.91982	5.25871e-06
BTN3A3	10384	AZDS581	down-regulated	-1.24185	6.06774e-05
BTNL10	100129094	Romidepsin	up-regulated	1.77938	8.33332e-05
BTNL10	100129094	SAHA (Beliakova-Bethell et al. 2019)	up-regulated	1.84275	5.81275e-05
BUB1	699	Romidepsin	up-regulated	1.46894	5.79414e-05
BUB1B	701	Romidepsin	up-regulated	1.92181	4.11289e-05
BUB1B	701	SAHA (Beliakova-Bethell et al. 2019)	down-regulated	-1.00972	0.0263223
BUD31	8896	Romidepsin	up-regulated	1.21028	4.71737e-06
BYSL	705	AZD5582	up-regulated	2.46749	9.66954e-06
BZW1	9689	Romidepsin	up-regulated	1.11284	4.6205e-05
BZW1	9689	AZD5582	up-regulated	2.29797	1.26365e-06
BZW2	28969	AZD5582	up-regulated	1.02283	0.000642319
C10orf105	414152	AZDS581	down-regulated	-1.93834	0.000746801
C10orf105	414152	Ingenol B	down-regulated	-1.85245	0.0269036
C10orf91	170393	SAHA (Golumbeanu et al. 2018)	down-regulated	-3.28546	0.0381642
C10orf95	79946	AZDS581	down-regulated	-2.0905	0.000113087
C11orf21	29125	Disulfiram	down-regulated	-1.92365	0.00948159
C11orf21	29125	SAHA (Mohammadi et al. 2014)	down-regulated	-2.00296	5.41501e-07
C11orf21	29125	Romidepsin	down-regulated	-2.87281	6.48367e-05
C11orf21	29125	SAHA (Beliakova-Bethell et al. 2019)	down-regulated	-1.89625	0.000914391
C11orf21	29125	AZDS581	down-regulated	-2.78638	0.000861761
C11orf42	160298	Romidepsin	up-regulated	1.71149	0.000220545
C11orf42	160298	AZDS581	down-regulated	-2.73784	1.54299e-05
C11orf45	219833	Romidepsin	down-regulated	-1.5032	0.000586902
C11orf45	219833	AZDS581	down-regulated	-1.79849	0.00428681
C11orf65	160140	Romidepsin	down-regulated	-1.01045	0.000942729
C11orf68	83638	Romidepsin	down-regulated	-1.56983	2.65698e-06
C11orf68	83638	SAHA (Beliakova-Bethell et al. 2019)	down-regulated	-1.27294	1.95391e-05
C11orf71	54494	Romidepsin	down-regulated	-1.00423	0.000120089
C11orf71	54494	AZDS581	down-regulated	-1.39443	1.716e-05
C11orf72	100505621	Romidepsin	up-regulated	1.9279	0.000912057
C11orf72	100505621	SAHA (Beliakova-Bethell et al. 2019)	up-regulated	1.59015	0.00614557
C11orf80	79703	AZDS581	down-regulated	-1.12097	0.000359218
C11orf95	65998	SAHA (Mohammadi et al. 2014)	up-regulated	1.52387	0.000366311
C11orf95	65998	Romidepsin	up-regulated	1.80385	2.20341e-06
C11orf95	65998	SAHA (Beliakova-Bethell et al. 2019)	up-regulated	1.56534	3.14323e-06
C11orf95	65998	AZD5582	up-regulated	1.77692	7.62549e-05
C11orf98	102288414	SAHA (Mohammadi et al. 2014)	down-regulated	-1.74565	0.00274377
C11orf98	102288414	AZD5582	up-regulated	1.07688	0.000513955
C12orf40	283461	Romidepsin	down-regulated	-1.16944	0.00777766
C12orf40	283461	SAHA (Beliakova-Bethell et al. 2019)	down-regulated	-1.3549	0.0175489
C12orf42	374470	Romidepsin	down-regulated	-1.25287	0.0110971
C12orf42	374470	SAHA (Beliakova-Bethell et al. 2019)	down-regulated	-1.18911	0.00563858
C12orf42	374470	AZDS581	down-regulated	-1.77743	0.000432409
C12orf43	64897	SAHA (Beliakova-Bethell et al. 2019)	down-regulated	-1.01682	0.00016273
C12orf45	121053	AZD5582	up-regulated	1.52771	3.29948e-05
C12orf60	144608	Romidepsin	up-regulated	1.06651	1.75389e-05
C12orf66	144577	Romidepsin	down-regulated	-1.25798	1.93759e-05
C12orf71	728858	AZDS581	down-regulated	-1.3315	0.0159261
C12orf75	387882	Romidepsin	up-regulated	2.1219	1.47105e-05
C12orf75	387882	SAHA (Beliakova-Bethell et al. 2019)	up-regulated	1.90899	8.117e-05
C13orf46	100507747	AZDS581	down-regulated	-2.75929	5.73008e-06
C13orf46	100507747	Ingenol B	down-regulated	-1.8379	0.00430352
C14orf132	56967	AZDS581	down-regulated	-3.69318	0.00133054
C14orf93	60686	AZDS581	down-regulated	-1.22093	0.000232586
C15orf41	84529	Romidepsin	down-regulated	-1.37627	2.93943e-05
C15orf48	84419	Romidepsin	up-regulated	1.7566	0.000398939
C15orf48	84419	AZD5582	up-regulated	4.55153	0.000134103
C15orf65	145788	SAHA (Beliakova-Bethell et al. 2019)	up-regulated	1.2607	0.0425293
C16orf46	123775	Romidepsin	up-regulated	2.17755	7.84705e-05
C16orf46	123775	SAHA (Beliakova-Bethell et al. 2019)	up-regulated	1.21775	0.00966612
C16orf54	283897	Romidepsin	down-regulated	-3.02724	6.55725e-08
C16orf54	283897	SAHA (Beliakova-Bethell et al. 2019)	down-regulated	-2.17651	8.74188e-07
C16orf70	80262	Romidepsin	up-regulated	1.29672	8.45581e-07
C16orf71	146562	AZDS581	down-regulated	-2.56282	0.000990343
C16orf74	404550	SAHA (Mohammadi et al. 2014)	down-regulated	-1.67291	0.0127464
C16orf74	404550	Romidepsin	down-regulated	-3.40529	7.91377e-06
C16orf74	404550	SAHA (Beliakova-Bethell et al. 2019)	down-regulated	-4.24208	2.18105e-05
C16orf74	404550	AZDS581	down-regulated	-5.65563	1.31059e-05
C16orf86	388284	AZDS581	down-regulated	-1.0206	0.00458669
C16orf87	388272	Romidepsin	up-regulated	1.02979	4.9795e-05
C16orf87	388272	SAHA (Beliakova-Bethell et al. 2019)	up-regulated	1.12629	7.03925e-05
C16orf91	283951	Romidepsin	up-regulated	1.23723	6.94556e-06
C16orf96	342346	Romidepsin	up-regulated	1.25937	0.00190172
C16orf96	342346	AZDS581	down-regulated	-2.19056	0.00150666
C17orf107	100130311	Romidepsin	up-regulated	2.51201	2.73907e-06
C17orf107	100130311	SAHA (Beliakova-Bethell et al. 2019)	up-regulated	2.49191	1.48489e-05
C17orf107	100130311	AZD5582	up-regulated	1.46726	0.0062868
C17orf50	146853	Romidepsin	up-regulated	1.1794	0.0100414
C17orf58	284018	Romidepsin	up-regulated	1.43257	0.00105455
C17orf58	284018	AZD5582	up-regulated	2.54334	0.000609954
C17orf67	339210	AZDS581	down-regulated	-1.29008	0.000218781
C17orf97	400566	Romidepsin	down-regulated	-1.22522	0.0028048
C18orf65	400658	SAHA (Beliakova-Bethell et al. 2019)	up-regulated	3.11418	8.72877e-05
C19orf47	126526	Romidepsin	up-regulated	1.50352	2.02345e-06
C19orf54	284325	Romidepsin	down-regulated	-1.02843	0.000454242
C19orf71	100128569	Romidepsin	up-regulated	1.1146	0.000188857
C19orf73	55150	Romidepsin	up-regulated	1.05066	0.00129943
C1orf112	55732	Romidepsin	up-regulated	1.02636	1.90852e-05
C1orf131	128061	Romidepsin	down-regulated	-1.62328	8.64886e-07
C1orf162	128346	Romidepsin	down-regulated	-3.00999	1.69334e-06
C1orf162	128346	SAHA (Beliakova-Bethell et al. 2019)	down-regulated	-2.15914	2.01538e-05
C1orf162	128346	AZDS581	down-regulated	-1.20051	3.88114e-05
C1orf167	284498	Romidepsin	up-regulated	1.66599	0.00295013
C1orf194	127003	SAHA (Mohammadi et al. 2014)	up-regulated	7.14773	0.000236798
C1orf194	127003	SAHA (Golumbeanu et al. 2018)	up-regulated	7.64917	0.000478092
C1orf194	127003	Romidepsin	up-regulated	1.28058	0.00218874
C1orf198	84886	Romidepsin	up-regulated	1.54415	2.06122e-06
C1orf220	400798	Romidepsin	down-regulated	-1.15493	0.0455271
C1orf220	400798	SAHA (Beliakova-Bethell et al. 2019)	down-regulated	-1.57888	0.00627438
C1orf220	400798	AZDS581	down-regulated	-1.47788	0.00898967
C1orf226	400793	Romidepsin	up-regulated	2.94727	0.00126797
C1orf43	25912	Romidepsin	down-regulated	-1.49436	3.35884e-07
C1orf54	79630	Romidepsin	down-regulated	-2.32594	0.000183394
C1orf54	79630	SAHA (Beliakova-Bethell et al. 2019)	down-regulated	-2.26852	3.54047e-05
C1orf54	79630	AZDS581	down-regulated	-2.37424	0.00019362
C1orf56	54964	Romidepsin	down-regulated	-1.20376	0.00173938
C1orf61	10485	Romidepsin	up-regulated	2.21906	0.000498742
C1orf61	10485	SAHA (Beliakova-Bethell et al. 2019)	up-regulated	1.71738	0.00287578
C1orf74	148304	SAHA (Beliakova-Bethell et al. 2019)	up-regulated	1.20319	5.48549e-05
C1QBP	708	AZD5582	up-regulated	1.3679	4.63992e-05
C1QL1	10882	Romidepsin	up-regulated	6.06034	2.89927e-06
C1QL4	338761	Romidepsin	up-regulated	5.66227	2.55555e-06
C1QTNF12	388581	Romidepsin	up-regulated	1.8442	0.0033033
C1QTNF3	114899	Romidepsin	down-regulated	-1.14771	0.000291759
C1QTNF3	114899	AZDS581	down-regulated	-1.45105	0.000217762
C1QTNF6	114904	Romidepsin	down-regulated	-1.80608	5.47368e-06
C1QTNF6	114904	AZDS581	down-regulated	-2.3919	7.58232e-05
C1QTNF7	114905	Romidepsin	up-regulated	1.34834	0.0190033
C1QTNF9	338872	Romidepsin	down-regulated	-1.94779	0.000278041
C1R	715	Ingenol B	down-regulated	-1.09149	0.0338382
C1RL	51279	Romidepsin	down-regulated	-1.90819	1.14745e-05
C1RL-AS1	283314	Romidepsin	down-regulated	-2.53129	1.79442e-06
C1RL-AS1	283314	SAHA (Beliakova-Bethell et al. 2019)	down-regulated	-1.89939	8.3678e-06
C1S	716	Disulfiram	up-regulated	1.71049	0.0402122
C1S	716	SAHA (Mohammadi et al. 2014)	down-regulated	-1.58942	0.00837171
C1S	716	AZDS581	down-regulated	-1.70801	0.00388557
C2	717	Romidepsin	up-regulated	1.18523	0.000153181
C2	717	SAHA (Beliakova-Bethell et al. 2019)	up-regulated	1.13522	0.000349337
C2	717	AZDS581	down-regulated	-1.58401	0.011786
C20orf194	25943	SAHA (Beliakova-Bethell et al. 2019)	up-regulated	1.15764	3.18428e-05
C20orf197	284756	Disulfiram	down-regulated	-1.64644	0.0496759
C20orf197	284756	SAHA (Golumbeanu et al. 2018)	up-regulated	2.65857	0.00563518
C20orf197	284756	Romidepsin	down-regulated	-1.43645	0.00840483
C20orf197	284756	AZD5582	up-regulated	1.18488	0.00534606
C20orf197	284756	Ingenol B	down-regulated	-1.51857	0.0209004
C20orf203	284805	Disulfiram	up-regulated	2.31485	0.00337775
C20orf27	54976	SAHA (Golumbeanu et al. 2018)	up-regulated	1.79109	0.046482
C20orf96	140680	SAHA (Mohammadi et al. 2014)	up-regulated	1.51326	0.000484324
C20orf96	140680	Romidepsin	up-regulated	2.80152	1.05051e-06
C20orf96	140680	SAHA (Beliakova-Bethell et al. 2019)	up-regulated	2.79003	3.65373e-06
C21orf58	54058	Romidepsin	up-regulated	1.59202	0.000260801
C21orf58	54058	SAHA (Beliakova-Bethell et al. 2019)	up-regulated	1.18958	0.00438293
C21orf58	54058	AZDS581	down-regulated	-2.16989	2.24474e-05
C21orf62	56245	SAHA (Mohammadi et al. 2014)	up-regulated	1.26964	0.0166723
C21orf62	56245	AZDS581	down-regulated	-2.61192	8.14032e-05
C21orf62-AS1	54067	AZDS581	down-regulated	-2.30368	1.54019e-05
C22orf15	150248	AZDS581	down-regulated	-1.16946	0.0156266
C22orf23	84645	Romidepsin	down-regulated	-1.28202	4.53773e-05
C22orf23	84645	SAHA (Beliakova-Bethell et al. 2019)	down-regulated	-1.35838	2.61377e-05
C22orf24	25775	AZDS581	down-regulated	-2.19244	0.00309989
C22orf34	348645	SAHA (Beliakova-Bethell et al. 2019)	down-regulated	-1.12363	0.000539346
C22orf39	128977	AZDS581	down-regulated	-1.14333	1.00925e-05
C22orf46	79640	Romidepsin	down-regulated	-1.14991	1.45011e-05
C22orf46	79640	SAHA (Beliakova-Bethell et al. 2019)	down-regulated	-1.07667	5.23434e-05
C2CD2	25966	Romidepsin	down-regulated	-3.45186	2.03867e-07
C2CD2	25966	SAHA (Beliakova-Bethell et al. 2019)	down-regulated	-2.32864	4.18835e-06
C2CD2	25966	AZDS581	down-regulated	-1.18894	0.00019635
C2CD4A	145741	Romidepsin	up-regulated	3.24462	7.19121e-06
C2CD4D-AS1	100132111	Romidepsin	down-regulated	-1.46032	0.000469548
C2CD4D-AS1	100132111	AZD5582	up-regulated	1.41201	0.00212754
C2CD5	9847	Romidepsin	down-regulated	-1.15338	4.6094e-07
C2CD6	151254	Romidepsin	up-regulated	1.66857	2.00075e-05
C2orf15	150590	SAHA (Mohammadi et al. 2014)	up-regulated	1.13922	0.0406516
C2orf15	150590	AZDS581	down-regulated	-1.57438	0.00266426
C2orf16	84226	AZD5582	up-regulated	2.51304	4.64017e-05
C2orf66	401027	Disulfiram	up-regulated	2.14686	0.00625905
C2orf66	401027	IL-7	up-regulated	1.82903	0.00605463
C2orf68	388969	AZDS581	down-regulated	-1.24941	9.12603e-06
C2orf72	257407	SAHA (Golumbeanu et al. 2018)	down-regulated	-3.84198	0.00475249
C2orf73	129852	SAHA (Beliakova-Bethell et al. 2019)	up-regulated	3.16655	0.00012486
C2orf74	339804	Romidepsin	down-regulated	-1.38152	0.000223977
C2orf74	339804	SAHA (Beliakova-Bethell et al. 2019)	down-regulated	-1.03517	0.00370502
C2orf88	84281	AZDS581	down-regulated	-1.81348	4.70776e-05
C3	718	Romidepsin	up-regulated	1.27013	0.00190923
C3orf33	285315	Romidepsin	down-regulated	-1.21363	0.000773204
C3orf33	285315	SAHA (Beliakova-Bethell et al. 2019)	down-regulated	-1.09793	0.000465629
C3orf35	339883	AZDS581	down-regulated	-1.35502	0.00568707
C3orf38	285237	Romidepsin	down-regulated	-1.06821	0.000172821
C4BPB	725	Romidepsin	down-regulated	-2.54608	0.000833223
C4BPB	725	AZDS581	down-regulated	-2.19299	0.00404762
C4orf19	55286	AZDS581	down-regulated	-1.42577	0.00733027
C4orf3	401152	Romidepsin	down-regulated	-1.37394	2.4403e-07
C4orf33	132321	Romidepsin	up-regulated	1.70283	9.51204e-07
C4orf33	132321	SAHA (Beliakova-Bethell et al. 2019)	up-regulated	1.49168	1.7454e-05
C4orf46	201725	Romidepsin	up-regulated	1.90581	9.50225e-08
C4orf46	201725	SAHA (Beliakova-Bethell et al. 2019)	up-regulated	1.45299	2.09582e-06
C4orf47	441054	Disulfiram	up-regulated	3.21636	0.042441
C4orf47	441054	SAHA (Golumbeanu et al. 2018)	down-regulated	-4.45909	4.83257e-07
C4orf47	441054	Romidepsin	up-regulated	1.81246	7.77117e-05
C4orf48	401115	Romidepsin	up-regulated	1.24633	0.00262526
C4orf48	401115	AZD5582	up-regulated	1.73252	0.00091116
C4orf48	401115	Ingenol B	up-regulated	1.62536	0.0108759
C4orf50	389197	Romidepsin	up-regulated	2.12385	0.00575505
C4orf51	646603	SAHA (Beliakova-Bethell et al. 2019)	up-regulated	1.10903	0.0149937
C5	727	AZDS581	down-regulated	-1.77877	0.000908509
C5AR1	728	AZDS581	down-regulated	-1.26466	0.0149287
C5orf30	90355	SAHA (Beliakova-Bethell et al. 2019)	up-regulated	1.05315	6.38144e-05
C5orf46	389336	SAHA (Mohammadi et al. 2014)	up-regulated	2.80649	0.00444924
C5orf58	133874	Romidepsin	down-regulated	-1.96909	0.000139327
C5orf63	401207	AZDS581	down-regulated	-1.22652	8.21987e-05
C6orf132	647024	Romidepsin	up-regulated	2.36974	5.13359e-05
C6orf132	647024	SAHA (Beliakova-Bethell et al. 2019)	up-regulated	1.24893	0.0151648
C6orf163	206412	AZDS581	down-regulated	-1.56031	0.000515779
C6orf201	404220	AZDS581	down-regulated	-1.38157	0.000530405
C7orf57	136288	SAHA (Golumbeanu et al. 2018)	down-regulated	-3.56573	0.00389985
C7orf57	136288	Romidepsin	up-regulated	4.09167	4.03194e-06
C7orf57	136288	AZD5582	up-regulated	1.81875	0.00388586
C7orf61	402573	AZDS581	down-regulated	-1.54918	0.0131582
C8orf44	56260	AZDS581	down-regulated	-1.55487	2.5084e-05
C8orf88	100127983	Romidepsin	up-regulated	1.28726	0.0144849
C8orf88	100127983	SAHA (Beliakova-Bethell et al. 2019)	up-regulated	1.16579	0.0492635
C8orf88	100127983	AZD5582	up-regulated	1.33526	0.00428681
C9orf106	414318	Romidepsin	up-regulated	1.41558	0.0155396
C9orf106	414318	SAHA (Beliakova-Bethell et al. 2019)	up-regulated	1.28965	0.00852678
C9orf116	138162	Romidepsin	up-regulated	2.67507	6.28539e-06
C9orf131	138724	SAHA (Mohammadi et al. 2014)	up-regulated	1.50922	0.0185564
C9orf139	401563	Romidepsin	up-regulated	1.17106	0.0488049
C9orf139	401563	SAHA (Beliakova-Bethell et al. 2019)	up-regulated	1.36702	0.0424412
C9orf139	401563	AZDS581	down-regulated	-3.12043	0.00180119
C9orf153	389766	Disulfiram	up-regulated	2.64278	0.0234352
C9orf153	389766	Romidepsin	up-regulated	1.00207	0.00342529
C9orf16	79095	SAHA (Golumbeanu et al. 2018)	up-regulated	1.84419	0.0284292
C9orf16	79095	AZD5582	up-regulated	1.52025	6.25902e-05
C9orf24	84688	SAHA (Beliakova-Bethell et al. 2019)	up-regulated	1.13425	0.00584757
C9orf24	84688	AZDS581	down-regulated	-1.54667	0.00588188
C9orf43	257169	AZDS581	down-regulated	-1.32798	0.00612743
C9orf47	286223	Romidepsin	up-regulated	2.41456	0.00405772
C9orf64	84267	AZD5582	up-regulated	1.3349	4.99732e-05
CA13	377677	SAHA (Mohammadi et al. 2014)	up-regulated	1.93543	6.77803e-05
CA14	23632	AZDS581	down-regulated	-1.48503	0.00611739
CA2	760	Romidepsin	up-regulated	1.79391	0.0102574
CA2	760	AZD5582	up-regulated	4.99977	0.00116359
CA6	765	Romidepsin	down-regulated	-1.7323	0.00544485
CA6	765	AZDS581	down-regulated	-2.7394	0.00408824
CA9	768	AZD5582	up-regulated	5.88795	0.000626752
CAAP1	79886	AZD5582	up-regulated	1.1834	1.32425e-05
CAB39L	81617	Romidepsin	down-regulated	-2.03857	1.18002e-05
CAB39L	81617	SAHA (Beliakova-Bethell et al. 2019)	down-regulated	-1.67167	0.000224401
CABLES1	91768	Romidepsin	up-regulated	3.41643	2.98316e-06
CABLES1	91768	SAHA (Beliakova-Bethell et al. 2019)	up-regulated	1.07571	0.0098577
CABLES1	91768	AZD5582	up-regulated	4.0999	6.11226e-05
CABLES2	81928	Romidepsin	up-regulated	1.46744	3.94217e-06
CABP1	9478	Romidepsin	up-regulated	5.22214	3.27847e-05
CABP4	57010	AZDS581	down-regulated	-3.66282	0.00021683
CABYR	26256	Disulfiram	up-regulated	3.91014	9.39487e-07
CACFD1	11094	SAHA (Mohammadi et al. 2014)	up-regulated	1.30557	0.00472488
CACFD1	11094	SAHA (Golumbeanu et al. 2018)	up-regulated	2.05157	0.0291335
CACFD1	11094	Romidepsin	up-regulated	2.03521	7.08835e-07
CACFD1	11094	SAHA (Beliakova-Bethell et al. 2019)	up-regulated	1.48713	7.2105e-05
CACNA1A	773	AZD5582	up-regulated	2.84922	0.000162277
CACNA1B	774	Romidepsin	up-regulated	1.76247	0.0337512
CACNA1C	775	SAHA (Mohammadi et al. 2014)	up-regulated	1.42321	0.0315152
CACNA1C	775	AZDS581	down-regulated	-1.81353	0.000508389
CACNA1C-AS1	100652846	Romidepsin	down-regulated	-2.07568	8.63456e-05
CACNA1C-AS1	100652846	AZDS581	down-regulated	-2.50548	0.000572929
CACNA1C-AS2	100874235	SAHA (Mohammadi et al. 2014)	up-regulated	1.75409	0.0335884
CACNA1C-AS2	100874235	Romidepsin	down-regulated	-1.61384	0.000119312
CACNA1C-AS2	100874235	AZDS581	down-regulated	-2.10948	0.000196267
CACNA1F	778	SAHA (Mohammadi et al. 2014)	up-regulated	1.11646	0.0442368
CACNA1F	778	AZDS581	down-regulated	-2.40655	0.0049875
CACNA1G	8913	Romidepsin	up-regulated	4.89228	1.10351e-06
CACNA1G	8913	SAHA (Beliakova-Bethell et al. 2019)	up-regulated	3.50972	0.000334125
CACNA1H	8912	SAHA (Mohammadi et al. 2014)	down-regulated	-1.48352	0.000979164
CACNA1H	8912	Romidepsin	up-regulated	1.86522	0.00591877
CACNA1I	8911	IL-7	down-regulated	-1.68764	0.00337742
CACNA1I	8911	SAHA (Mohammadi et al. 2014)	down-regulated	-1.36561	0.00200795
CACNA1I	8911	Romidepsin	down-regulated	-2.89131	2.35285e-07
CACNA1I	8911	SAHA (Beliakova-Bethell et al. 2019)	down-regulated	-2.69272	7.89173e-06
CACNA1I	8911	AZDS581	down-regulated	-4.94123	2.66364e-06
CACNA1I	8911	Ingenol B	down-regulated	-1.21068	0.0350003
CACNA1S	779	Romidepsin	up-regulated	4.27934	3.82322e-05
CACNA2D2	9254	AZDS581	down-regulated	-2.67074	1.476e-06
CACNA2D4	93589	Romidepsin	down-regulated	-1.12922	0.00133653
CACNA2D4	93589	SAHA (Beliakova-Bethell et al. 2019)	down-regulated	-1.36837	0.000479743
CACNB3	784	SAHA (Mohammadi et al. 2014)	up-regulated	1.5409	0.000264808
CACNB3	784	Romidepsin	up-regulated	1.09062	0.000216484
CACNB3	784	SAHA (Beliakova-Bethell et al. 2019)	up-regulated	1.63598	1.25251e-05
CACNB4	785	Romidepsin	down-regulated	-1.00069	0.044403
CACNB4	785	SAHA (Beliakova-Bethell et al. 2019)	down-regulated	-1.15621	0.0216261
CACNG8	59283	Romidepsin	up-regulated	2.04449	0.00183408
CACTIN-AS1	404665	Romidepsin	up-regulated	1.10366	0.000960747
CACYBP	27101	AZD5582	up-regulated	1.45381	1.69041e-06
CADM1	23705	Romidepsin	up-regulated	1.43304	0.046731
CADM1	23705	SAHA (Beliakova-Bethell et al. 2019)	up-regulated	1.86901	0.0166317
CADM1	23705	AZDS581	down-regulated	-1.28114	0.0100114
CADM4	199731	SAHA (Mohammadi et al. 2014)	up-regulated	1.08084	0.031826
CADM4	199731	SAHA (Golumbeanu et al. 2018)	up-regulated	2.06554	0.0316914
CADM4	199731	Romidepsin	up-regulated	3.1757	7.71134e-08
CADM4	199731	SAHA (Beliakova-Bethell et al. 2019)	up-regulated	2.0213	2.27266e-05
CAGE1	285782	SAHA (Beliakova-Bethell et al. 2019)	up-regulated	1.16548	0.011409
CALB1	793	Romidepsin	down-regulated	-1.03779	0.003885
CALB1	793	AZDS581	down-regulated	-1.54517	0.00491397
CALCOCO1	57658	AZDS581	down-regulated	-1.28427	6.19074e-06
CALCRL	10203	Romidepsin	down-regulated	-2.35514	0.0016113
CALCRL	10203	SAHA (Beliakova-Bethell et al. 2019)	down-regulated	-1.80782	0.00926675
CALD1	800	SAHA (Mohammadi et al. 2014)	up-regulated	1.06036	0.026325
CALD1	800	Romidepsin	down-regulated	-1.28493	0.0479045
CALD1	800	SAHA (Beliakova-Bethell et al. 2019)	down-regulated	-1.09304	0.0430295
CALD1	800	AZD5582	up-regulated	5.97434	5.70227e-06
CALHM2	51063	Romidepsin	down-regulated	-1.35955	0.000333847
CALHM2	51063	SAHA (Beliakova-Bethell et al. 2019)	down-regulated	-1.05041	0.00397048
CALHM5	254228	SAHA (Mohammadi et al. 2014)	up-regulated	3.12705	0.000511022
CALHM6	441168	Disulfiram	down-regulated	-1.75569	0.0404324
CALR	811	Romidepsin	up-regulated	1.36961	1.29488e-06
CALR	811	AZD5582	up-regulated	1.46934	1.07524e-05
CALY	50632	SAHA (Mohammadi et al. 2014)	up-regulated	1.607	0.00694199
CALY	50632	Romidepsin	up-regulated	1.28926	0.000311586
CALY	50632	SAHA (Beliakova-Bethell et al. 2019)	up-regulated	1.77169	9.09285e-05
CALY	50632	AZDS581	down-regulated	-4.80317	0.00013128
CALY	50632	Ingenol B	down-regulated	-1.53185	0.0483559
CAMK1D	57118	Romidepsin	down-regulated	-1.19721	0.0001154
CAMK2D	817	Romidepsin	down-regulated	-2.06486	4.12e-07
CAMK2G	818	AZDS581	down-regulated	-1.20675	7.80894e-06
CAMK2N1	55450	SAHA (Mohammadi et al. 2014)	up-regulated	1.37575	0.00203276
CAMK2N1	55450	SAHA (Beliakova-Bethell et al. 2019)	up-regulated	1.1412	0.0224988
CAMK2N2	94032	SAHA (Mohammadi et al. 2014)	up-regulated	1.89025	0.00386315
CAMK2N2	94032	Romidepsin	up-regulated	2.152	4.48438e-05
CAMK2N2	94032	SAHA (Beliakova-Bethell et al. 2019)	up-regulated	1.48149	0.00319258
CAMK4	814	Romidepsin	down-regulated	-2.50623	1.00678e-07
CAMKV	79012	Romidepsin	up-regulated	1.8826	0.00465583
CAMKV	79012	SAHA (Beliakova-Bethell et al. 2019)	up-regulated	2.23559	0.00155743
CAMSAP2	23271	SAHA (Beliakova-Bethell et al. 2019)	up-regulated	1.16099	1.50055e-06
CAMSAP3	57662	SAHA (Mohammadi et al. 2014)	up-regulated	1.66325	0.000759921
CAMSAP3	57662	Romidepsin	up-regulated	2.17302	0.000180307
CAMSAP3	57662	SAHA (Beliakova-Bethell et al. 2019)	up-regulated	1.12419	0.00276152
CAMTA1	23261	Romidepsin	up-regulated	1.13643	7.25487e-06
CAP1	10487	AZD5582	up-regulated	2.17128	8.13858e-07
CAPN1	823	Romidepsin	down-regulated	-2.3861	5.04641e-08
CAPN1	823	SAHA (Beliakova-Bethell et al. 2019)	down-regulated	-1.45806	2.79001e-06
CAPN10-DT	101752400	AZDS581	down-regulated	-1.38315	0.000254175
CAPN12	147968	Romidepsin	up-regulated	1.33668	0.0102472
CAPN12	147968	SAHA (Beliakova-Bethell et al. 2019)	up-regulated	1.66088	0.00358349
CAPN14	440854	SAHA (Mohammadi et al. 2014)	up-regulated	1.47774	0.0106347
CAPN14	440854	Romidepsin	down-regulated	-1.42689	0.00254678
CAPN2	824	Romidepsin	down-regulated	-2.6448	6.74629e-08
CAPN2	824	SAHA (Beliakova-Bethell et al. 2019)	down-regulated	-1.54381	2.55716e-06
CAPN2	824	AZDS581	down-regulated	-1.57527	0.00175332
CAPN3	825	Romidepsin	down-regulated	-1.39845	2.94378e-06
CAPN3	825	AZDS581	down-regulated	-2.27143	7.86622e-06
CAPN5	726	Romidepsin	up-regulated	3.10812	7.90689e-07
CAPN5	726	SAHA (Beliakova-Bethell et al. 2019)	up-regulated	2.33666	1.02324e-05
CAPN7	23473	AZDS581	down-regulated	-1.00824	3.12588e-05
CAPNS1	826	Romidepsin	down-regulated	-1.00813	1.37742e-05
CAPRIN2	65981	AZDS581	down-regulated	-1.7077	1.07951e-05
CAPS	828	AZDS581	down-regulated	-1.94845	0.000103223
CAPS2	84698	SAHA (Mohammadi et al. 2014)	up-regulated	1.65284	0.000115324
CAPS2	84698	AZDS581	down-regulated	-2.09222	3.74603e-05
CAPSL	133690	SAHA (Beliakova-Bethell et al. 2019)	up-regulated	2.9237	0.00011641
CARD10	29775	Romidepsin	up-regulated	1.93182	0.00026106
CARD11	84433	Romidepsin	down-regulated	-2.51629	2.8609e-07
CARD11	84433	SAHA (Beliakova-Bethell et al. 2019)	down-regulated	-2.00261	1.15062e-06
CARD14	79092	IL-7	down-regulated	-1.53929	0.0162974
CARD14	79092	Romidepsin	down-regulated	-1.6581	2.02636e-05
CARD14	79092	AZDS581	down-regulated	-3.27141	1.17007e-05
CARD16	114769	Romidepsin	down-regulated	-2.52055	3.56482e-07
CARD17	440068	SAHA (Beliakova-Bethell et al. 2019)	down-regulated	-1.78198	0.0297297
CARD17	440068	AZDS581	down-regulated	-1.02439	0.0488213
CARD19	84270	Romidepsin	up-regulated	1.35518	1.5518e-05
CARD6	84674	Romidepsin	down-regulated	-3.30656	2.80881e-06
CARD6	84674	SAHA (Beliakova-Bethell et al. 2019)	down-regulated	-3.15432	1.4199e-05
CARD8	22900	Romidepsin	down-regulated	-1.95552	7.60427e-07
CARD8	22900	SAHA (Beliakova-Bethell et al. 2019)	down-regulated	-1.48552	1.27904e-05
CARD8-AS1	100505812	Romidepsin	down-regulated	-2.66564	1.05304e-06
CARD8-AS1	100505812	SAHA (Beliakova-Bethell et al. 2019)	down-regulated	-1.89978	6.70642e-05
CARF	79800	AZDS581	down-regulated	-2.07932	4.70148e-06
CARHSP1	23589	Romidepsin	up-regulated	1.07472	2.1041e-06
CARMIL2	146206	SAHA (Mohammadi et al. 2014)	down-regulated	-1.09409	0.0190473
CARMIL2	146206	Romidepsin	down-regulated	-2.95327	3.64362e-08
CARMIL2	146206	SAHA (Beliakova-Bethell et al. 2019)	down-regulated	-2.83191	2.20317e-07
CARMIL3	90668	SAHA (Mohammadi et al. 2014)	up-regulated	1.27774	0.0428087
CARMIL3	90668	SAHA (Golumbeanu et al. 2018)	up-regulated	3.50427	0.0168169
CARMIL3	90668	Romidepsin	up-regulated	3.03131	4.09085e-06
CARMIL3	90668	SAHA (Beliakova-Bethell et al. 2019)	up-regulated	1.45204	0.00282784
CARMIL3	90668	AZDS581	down-regulated	-1.39258	0.00621252
CARNMT1-AS1	101927380	AZDS581	down-regulated	-1.17133	0.00483508
CARS1	833	Romidepsin	down-regulated	-1.12953	2.02345e-06
CASC1	55259	Romidepsin	up-regulated	2.70845	4.4036e-06
CASC1	55259	SAHA (Beliakova-Bethell et al. 2019)	up-regulated	1.3035	0.00264813
CASC11	100270680	SAHA (Mohammadi et al. 2014)	up-regulated	2.71105	0.022113
CASC2	255082	Romidepsin	up-regulated	2.28391	0.00397887
CASC2	255082	SAHA (Beliakova-Bethell et al. 2019)	up-regulated	1.58041	0.0313353
CASC21	103021164	Romidepsin	down-regulated	-2.59482	0.000516973
CASC21	103021164	SAHA (Beliakova-Bethell et al. 2019)	down-regulated	-3.24687	0.000560224
CASC21	103021164	AZDS581	down-regulated	-3.69733	0.000127773
CASD1	64921	Romidepsin	down-regulated	-2.58143	2.55347e-08
CASD1	64921	SAHA (Beliakova-Bethell et al. 2019)	down-regulated	-1.66877	9.89425e-07
CASK	8573	Romidepsin	down-regulated	-1.06405	1.74195e-05
CASK	8573	AZDS581	down-regulated	-1.39878	0.00016107
CASKIN1	57524	SAHA (Mohammadi et al. 2014)	up-regulated	3.05717	1.73582e-07
CASKIN1	57524	Romidepsin	up-regulated	1.12647	0.0484601
CASKIN2	57513	Romidepsin	up-regulated	2.55364	2.91669e-06
CASKIN2	57513	SAHA (Beliakova-Bethell et al. 2019)	up-regulated	1.71201	0.000320418
CASKIN2	57513	AZD5582	up-regulated	3.60315	8.73032e-05
CASP1	834	Romidepsin	down-regulated	-3.32371	1.97092e-07
CASP1	834	SAHA (Beliakova-Bethell et al. 2019)	down-regulated	-1.91505	1.2121e-05
CASP17P	643733	SAHA (Mohammadi et al. 2014)	up-regulated	1.96466	3.12548e-05
CASP17P	643733	Romidepsin	down-regulated	-2.28009	7.86467e-05
CASP17P	643733	SAHA (Beliakova-Bethell et al. 2019)	down-regulated	-1.23057	0.00216549
CASP4	837	Romidepsin	down-regulated	-2.72526	8.24759e-07
CASP4	837	SAHA (Beliakova-Bethell et al. 2019)	down-regulated	-1.93405	9.89425e-07
CASP5	838	SAHA (Golumbeanu et al. 2018)	down-regulated	-2.94046	0.0455408
CASP8	841	Romidepsin	down-regulated	-1.75746	1.05872e-05
CASP8	841	AZDS581	down-regulated	-1.56911	7.18863e-06
CASP9	842	Romidepsin	up-regulated	1.39901	8.58149e-06
CASS4	57091	Romidepsin	down-regulated	-2.36623	2.10735e-06
CASS4	57091	SAHA (Beliakova-Bethell et al. 2019)	down-regulated	-1.51432	0.000266455
CASS4	57091	Ingenol B	up-regulated	1.04732	0.000682037
CASTOR1	652968	Romidepsin	up-regulated	1.16988	0.000698058
CASTOR1	652968	SAHA (Beliakova-Bethell et al. 2019)	up-regulated	1.4008	0.000250638
CASTOR2	729438	Romidepsin	up-regulated	1.15945	8.06303e-06
CASZ1	54897	SAHA (Beliakova-Bethell et al. 2019)	up-regulated	1.05752	0.000170075
CASZ1	54897	AZD5582	up-regulated	1.76708	0.000121962
CASZ1	54897	Ingenol B	up-regulated	3.44108	0.000210164
CATIP-AS1	101928513	SAHA (Mohammadi et al. 2014)	up-regulated	3.08569	0.0178961
CATSPER2	117155	SAHA (Mohammadi et al. 2014)	up-regulated	1.48874	0.00142849
CATSPER2	117155	Romidepsin	up-regulated	1.00307	0.00435132
CATSPER2P1	440278	SAHA (Mohammadi et al. 2014)	up-regulated	1.23021	0.0290207
CATSPER3	347732	SAHA (Beliakova-Bethell et al. 2019)	down-regulated	-1.02481	0.00158559
CATSPERD	257062	Romidepsin	up-regulated	1.95847	0.000440492
CATSPERE	257044	Disulfiram	up-regulated	2.68464	0.000257969
CATSPERE	257044	AZDS581	down-regulated	-1.88951	0.0106484
CATSPERG	57828	AZDS581	down-regulated	-1.44881	0.000749192
CATSPERZ	25858	Romidepsin	up-regulated	1.43781	0.00385734
CATSPERZ	25858	SAHA (Beliakova-Bethell et al. 2019)	up-regulated	1.47179	0.00377733
CAV1	857	Ingenol B	up-regulated	4.51401	0.000827495
CAVIN1	284119	Romidepsin	up-regulated	5.13398	2.09667e-07
CAVIN1	284119	SAHA (Beliakova-Bethell et al. 2019)	up-regulated	3.85734	1.0845e-05
CAVIN1	284119	AZD5582	up-regulated	3.12647	0.0001609
CAVIN2	8436	SAHA (Mohammadi et al. 2014)	up-regulated	2.48806	2.52772e-05
CBARP	255057	SAHA (Mohammadi et al. 2014)	up-regulated	1.97096	0.017474
CBARP	255057	Romidepsin	up-regulated	4.92886	2.82887e-07
CBARP	255057	SAHA (Beliakova-Bethell et al. 2019)	up-regulated	3.15117	0.000119536
CBARP	255057	AZD5582	up-regulated	5.61286	2.97291e-05
CBFA2T2	9139	AZDS581	down-regulated	-1.00619	3.93782e-05
CBLN3	643866	Ingenol B	up-regulated	3.34557	0.00859492
CBS	875	IL-7	up-regulated	1.42526	0.0320564
CBSL	102724560	IL-7	up-regulated	1.42864	0.0330526
CBSL	102724560	Ingenol B	up-regulated	1.85794	0.0314932
CBX2	84733	SAHA (Golumbeanu et al. 2018)	up-regulated	2.70243	0.0492149
CBX2	84733	Romidepsin	up-regulated	5.02559	1.76737e-06
CBX2	84733	SAHA (Beliakova-Bethell et al. 2019)	up-regulated	3.50213	0.000221719
CBX3P2	645158	AZDS581	down-regulated	-1.56686	0.000848813
CBX6	23466	AZD5582	up-regulated	1.32847	2.53373e-05
CBX7	23492	Romidepsin	down-regulated	-1.34417	6.58269e-06
CBX8	57332	Romidepsin	up-regulated	1.2589	8.13876e-05
CBY3	646019	AZDS581	down-regulated	-2.36625	0.000351479
CC2D1B	200014	Romidepsin	down-regulated	-1.1796	3.78014e-07
CC2D2A	57545	AZDS581	down-regulated	-1.45551	0.0139996
CC2D2B	387707	Romidepsin	down-regulated	-1.21921	0.00241843
CC2D2B	387707	SAHA (Beliakova-Bethell et al. 2019)	down-regulated	-1.11906	0.000766126
CC2D2B	387707	AZDS581	down-regulated	-1.54485	0.0120131
CCAR1	55749	Romidepsin	down-regulated	-1.01315	4.17712e-06
CCAT1	100507056	SAHA (Beliakova-Bethell et al. 2019)	down-regulated	-1.85886	0.00584757
CCAT2	101805488	AZDS581	down-regulated	-4.46262	0.000154101
CCDC102A	92922	Romidepsin	down-regulated	-1.63367	0.000241266
CCDC102A	92922	SAHA (Beliakova-Bethell et al. 2019)	down-regulated	-1.10942	0.0104726
CCDC102A	92922	Ingenol B	up-regulated	1.3109	0.00591622
CCDC102B	79839	SAHA (Mohammadi et al. 2014)	up-regulated	1.32095	0.0195293
CCDC102B	79839	AZDS581	down-regulated	-2.22151	0.000253986
CCDC103	388389	Romidepsin	up-regulated	1.94695	0.0038397
CCDC103	388389	SAHA (Beliakova-Bethell et al. 2019)	up-regulated	2.34328	0.00177707
CCDC107	203260	AZD5582	up-regulated	1.65744	0.00078673
CCDC107	203260	Ingenol B	up-regulated	1.74257	0.0447471
CCDC110	256309	Romidepsin	up-regulated	4.21926	6.74629e-08
CCDC110	256309	SAHA (Beliakova-Bethell et al. 2019)	up-regulated	3.27418	1.86328e-06
CCDC110	256309	AZDS581	down-regulated	-1.76812	0.0219032
CCDC112	153733	Romidepsin	up-regulated	1.84194	9.76654e-08
CCDC112	153733	SAHA (Beliakova-Bethell et al. 2019)	up-regulated	1.38965	3.65373e-06
CCDC112	153733	AZDS581	down-regulated	-1.66855	2.10385e-05
CCDC113	29070	Romidepsin	up-regulated	2.3733	7.1473e-06
CCDC114	93233	AZDS581	down-regulated	-3.23497	0.000162984
CCDC114	93233	Ingenol B	down-regulated	-1.42429	0.012927
CCDC116	164592	Romidepsin	up-regulated	1.52827	0.00483226
CCDC121	79635	AZDS581	down-regulated	-1.47405	0.000456381
CCDC124	115098	AZD5582	up-regulated	1.17068	0.000111246
CCDC13	152206	Disulfiram	up-regulated	2.16789	0.00723807
CCDC13	152206	Romidepsin	up-regulated	1.78165	4.43057e-05
CCDC13	152206	AZDS581	down-regulated	-1.05503	0.0180551
CCDC136	64753	SAHA (Beliakova-Bethell et al. 2019)	down-regulated	-1.2919	3.90501e-05
CCDC138	165055	Romidepsin	up-regulated	1.25948	4.25021e-06
CCDC14	64770	AZDS581	down-regulated	-1.04436	8.1536e-05
CCDC141	285025	Romidepsin	down-regulated	-1.69791	4.46787e-05
CCDC144A	9720	AZDS581	down-regulated	-1.40312	0.00229114
CCDC144B	284047	AZDS581	down-regulated	-1.33914	0.000340742
CCDC144CP	348254	AZDS581	down-regulated	-1.33749	0.00112761
CCDC146	57639	Romidepsin	down-regulated	-1.25902	4.58486e-06
CCDC146	57639	SAHA (Beliakova-Bethell et al. 2019)	down-regulated	-1.42905	1.51856e-05
CCDC146	57639	AZDS581	down-regulated	-2.03502	4.55033e-06
CCDC148	130940	Romidepsin	up-regulated	3.9065	5.98998e-05
CCDC148	130940	SAHA (Beliakova-Bethell et al. 2019)	up-regulated	2.48921	0.00396452
CCDC149	91050	SAHA (Golumbeanu et al. 2018)	down-regulated	-3.24795	0.00647319
CCDC150	284992	Disulfiram	up-regulated	2.99538	3.07032e-05
CCDC150	284992	SAHA (Beliakova-Bethell et al. 2019)	down-regulated	-1.87658	9.67504e-05
CCDC151	115948	Romidepsin	up-regulated	2.79691	8.52066e-05
CCDC151	115948	SAHA (Beliakova-Bethell et al. 2019)	up-regulated	2.53002	0.000565101
CCDC152	100129792	SAHA (Mohammadi et al. 2014)	up-regulated	1.07225	0.0330939
CCDC153	283152	AZDS581	down-regulated	-1.93849	0.0179011
CCDC154	645811	SAHA (Golumbeanu et al. 2018)	up-regulated	3.56572	0.003559
CCDC154	645811	Romidepsin	up-regulated	1.05195	0.000352797
CCDC154	645811	AZDS581	down-regulated	-2.54259	5.69407e-05
CCDC157	550631	Romidepsin	up-regulated	1.68155	9.26516e-06
CCDC168	643677	Romidepsin	up-regulated	2.87805	7.38033e-07
CCDC168	643677	SAHA (Beliakova-Bethell et al. 2019)	up-regulated	1.41801	0.000172008
CCDC168	643677	AZD5582	up-regulated	1.55778	0.00438413
CCDC17	149483	AZDS581	down-regulated	-1.84422	0.000151373
CCDC171	203238	SAHA (Mohammadi et al. 2014)	up-regulated	1.46887	0.010403
CCDC171	203238	Romidepsin	up-regulated	1.17459	0.000197988
CCDC171	203238	SAHA (Beliakova-Bethell et al. 2019)	up-regulated	1.46981	3.50318e-05
CCDC178	374864	SAHA (Golumbeanu et al. 2018)	down-regulated	-2.7803	0.0407978
CCDC18-AS1	100131564	AZDS581	down-regulated	-2.21537	0.00138678
CCDC183	84960	SAHA (Mohammadi et al. 2014)	up-regulated	1.11603	0.0248707
CCDC183	84960	Romidepsin	up-regulated	1.04348	0.000342242
CCDC183	84960	SAHA (Beliakova-Bethell et al. 2019)	up-regulated	1.0629	0.00104012
CCDC183	84960	AZDS581	down-regulated	-1.73865	0.000145787
CCDC184	387856	SAHA (Mohammadi et al. 2014)	up-regulated	3.86621	8.76347e-06
CCDC184	387856	Romidepsin	up-regulated	3.09644	7.85868e-06
CCDC184	387856	SAHA (Beliakova-Bethell et al. 2019)	up-regulated	2.8092	3.82758e-05
CCDC184	387856	AZD5582	up-regulated	1.9567	0.000501691
CCDC188	388849	Romidepsin	up-regulated	1.21996	0.000905016
CCDC188	388849	AZDS581	down-regulated	-1.84966	0.000636996
CCDC189	90835	Romidepsin	up-regulated	3.36605	5.18603e-07
CCDC189	90835	SAHA (Beliakova-Bethell et al. 2019)	up-regulated	2.18935	0.000594835
CCDC191	57577	AZDS581	down-regulated	-1.46349	2.07652e-05
CCDC196	440184	SAHA (Golumbeanu et al. 2018)	up-regulated	7.03999	0.00522732
CCDC24	149473	SAHA (Mohammadi et al. 2014)	up-regulated	2.96168	4.78322e-10
CCDC24	149473	SAHA (Golumbeanu et al. 2018)	up-regulated	5.02794	4.82049e-06
CCDC28A	25901	Romidepsin	up-regulated	1.01994	8.92967e-06
CCDC28B	79140	SAHA (Beliakova-Bethell et al. 2019)	up-regulated	1.01413	0.000167249
CCDC3	83643	Romidepsin	up-regulated	1.4382	0.00222955
CCDC3	83643	SAHA (Beliakova-Bethell et al. 2019)	up-regulated	1.62118	0.000918874
CCDC30	728621	AZDS581	down-regulated	-2.04743	3.83602e-05
CCDC36	339834	Romidepsin	up-regulated	1.09649	0.00430278
CCDC39	339829	AZDS581	down-regulated	-1.98473	2.08333e-06
CCDC40	55036	Romidepsin	up-regulated	1.38548	0.00729224
CCDC43	124808	Romidepsin	down-regulated	-1.0202	0.000172269
CCDC43	124808	SAHA (Beliakova-Bethell et al. 2019)	down-regulated	-1.10883	0.000305012
CCDC47	57003	AZD5582	up-regulated	1.16273	5.92388e-05
CCDC50	152137	Romidepsin	down-regulated	-2.23131	9.37662e-06
CCDC57	284001	Romidepsin	up-regulated	1.27732	1.78678e-05
CCDC62	84660	Disulfiram	up-regulated	2.66601	0.00283858
CCDC65	85478	Romidepsin	down-regulated	-1.6576	2.03391e-06
CCDC65	85478	SAHA (Beliakova-Bethell et al. 2019)	down-regulated	-2.18961	3.4692e-06
CCDC65	85478	AZDS581	down-regulated	-1.74131	0.000116385
CCDC65	85478	Ingenol B	down-regulated	-1.00989	0.00902582
CCDC66	285331	AZDS581	down-regulated	-1.3761	1.65391e-05
CCDC69	26112	Romidepsin	down-regulated	-1.37756	3.48628e-06
CCDC71	64925	Disulfiram	down-regulated	-1.71455	0.0274045
CCDC73	493860	AZDS581	down-regulated	-1.16693	0.0266237
CCDC74A	90557	Romidepsin	up-regulated	2.76963	4.44337e-06
CCDC74A	90557	SAHA (Beliakova-Bethell et al. 2019)	up-regulated	3.02579	6.88599e-06
CCDC74B	91409	Romidepsin	up-regulated	4.10965	2.6546e-06
CCDC74B	91409	SAHA (Beliakova-Bethell et al. 2019)	up-regulated	4.22594	4.61156e-06
CCDC77	84318	Romidepsin	up-regulated	1.01613	4.08275e-06
CCDC78	124093	AZDS581	down-regulated	-1.61612	0.00785391
CCDC84	338657	AZDS581	down-regulated	-1.06705	0.000368614
CCDC85B	11007	SAHA (Golumbeanu et al. 2018)	up-regulated	2.05604	0.0234859
CCDC85B	11007	AZD5582	up-regulated	1.23437	0.000258011
CCDC85B	11007	Ingenol B	up-regulated	1.02367	0.0361298
CCDC85C	317762	Romidepsin	up-regulated	1.46059	1.05304e-06
CCDC86	79080	AZD5582	up-regulated	2.09413	1.64811e-05
CCDC87	55231	Romidepsin	up-regulated	2.87817	2.6077e-06
CCDC87	55231	SAHA (Beliakova-Bethell et al. 2019)	up-regulated	1.79626	0.000340872
CCDC88A	55704	SAHA (Mohammadi et al. 2014)	up-regulated	1.5427	0.000249374
CCDC88A	55704	Romidepsin	up-regulated	1.94807	7.88557e-08
CCDC88A	55704	SAHA (Beliakova-Bethell et al. 2019)	up-regulated	2.02316	2.21923e-07
CCDC88B	283234	SAHA (Beliakova-Bethell et al. 2019)	down-regulated	-1.43495	0.000269932
CCDC88C	440193	Romidepsin	down-regulated	-1.12309	7.15537e-06
CCDC96	257236	Romidepsin	up-regulated	1.70052	2.55257e-05
CCDC9B	388115	AZDS581	down-regulated	-1.48772	0.000785721
CCER2	643669	AZDS581	down-regulated	-2.11098	0.00344535
CCL1	6346	AZD5582	up-regulated	9.58153	0.000109842
CCL2	6347	AZD5582	up-regulated	8.85302	0.000551184
CCL20	6364	AZD5582	up-regulated	4.89648	0.00100415
CCL26	10344	Disulfiram	up-regulated	3.70915	0.000409043
CCL28	56477	Romidepsin	down-regulated	-3.37958	2.65578e-06
CCL28	56477	SAHA (Beliakova-Bethell et al. 2019)	down-regulated	-2.81064	9.41151e-06
CCL3	6348	AZD5582	up-regulated	5.65376	0.000562761
CCL5	6352	Romidepsin	down-regulated	-1.25954	0.00405391
CCL5	6352	SAHA (Beliakova-Bethell et al. 2019)	down-regulated	-1.52972	0.00016497
CCM2	83605	Romidepsin	down-regulated	-1.59632	3.81243e-06
CCM2	83605	SAHA (Beliakova-Bethell et al. 2019)	down-regulated	-1.16012	7.64235e-05
CCNA2	890	AZDS581	down-regulated	-1.2509	0.000681546
CCNB1	891	Romidepsin	up-regulated	2.36318	1.42834e-07
CCNB1IP1	57820	Romidepsin	up-regulated	1.29706	7.19121e-06
CCNB1IP1	57820	SAHA (Beliakova-Bethell et al. 2019)	up-regulated	1.22808	1.28103e-05
CCNB1IP1	57820	AZD5582	up-regulated	1.16201	0.000165591
CCNB2	9133	Romidepsin	up-regulated	3.24182	1.71411e-06
CCNB3	85417	SAHA (Mohammadi et al. 2014)	up-regulated	1.49832	0.0345193
CCNB3	85417	AZD5582	up-regulated	1.72965	0.00826744
CCND1	595	Romidepsin	up-regulated	1.98839	5.63631e-05
CCND1	595	SAHA (Beliakova-Bethell et al. 2019)	up-regulated	1.52055	0.000918044
CCND1	595	AZD5582	up-regulated	3.86329	8.51648e-07
CCND2	894	Romidepsin	down-regulated	-1.3178	2.61903e-06
CCNDBP1	23582	Romidepsin	down-regulated	-1.88605	1.57736e-07
CCNDBP1	23582	SAHA (Beliakova-Bethell et al. 2019)	down-regulated	-1.1687	1.92415e-05
CCNE1	898	SAHA (Golumbeanu et al. 2018)	up-regulated	3.28757	0.000523198
CCNE1	898	Romidepsin	up-regulated	3.26849	3.31902e-08
CCNE1	898	SAHA (Beliakova-Bethell et al. 2019)	up-regulated	2.23285	5.03989e-06
CCNE2	9134	IL-7	up-regulated	1.51988	0.0114614
CCNE2	9134	Romidepsin	up-regulated	1.00746	0.0001872
CCNE2	9134	SAHA (Beliakova-Bethell et al. 2019)	up-regulated	1.04645	5.75372e-05
CCNE2	9134	AZDS581	down-regulated	-1.18893	0.000533623
CCNF	899	Romidepsin	up-regulated	2.42963	1.85083e-07
CCNF	899	SAHA (Beliakova-Bethell et al. 2019)	up-regulated	2.06753	3.14323e-06
CCNG1	900	AZDS581	down-regulated	-1.29533	0.000259933
[truncated: 13,954 more rows]

## Sheet: Table S3
		Mohammadi et al. 2014	Mohammadi et al. 2014	Mohammadi et al. 2014	Golumbeanu et al. 2018	Beliakova-Bethell et al. 2019	Beliakova-Bethell et al. 2019	Kulpa et al. 2019	Nixon et al. 2020	Nixon et al. 2020		Other studies of HIV replication and life cycle
Gene symbol	Gene NCBI id	Disulfiram	IL-7	SAHA	SAHA	SAHA	Romidepsin	Bryostatin	AZD5582	Ingenol B	Present in HIV Human Interaction Database?	Brass et al. 2008 + Konig et al. 2008	Zhou et al. 2008	Yeung et al. 2009	If non-coding nRNA, corresponding class:	Detected in (number of) LRA studies altogether	Activated by LRAs: (literal)
A1BG-AS1	503538						A1BG-AS1				no	no	no	no	lncRNA	1	Romidepsin
A2M	2					A2M				A2M	yes	no	no	no		2	Ingenol B,SAHA (Beliakova-Bethell et al. 2019)
A2M-AS1	144571					A2M-AS1			A2M-AS1	A2M-AS1	no	no	no	no	lncRNA	3	AZD5582,Ingenol B,SAHA (Beliakova-Bethell et al. 2019)
A2MP1	3								A2MP1		no	no	no	no		1	AZD5582
A3GALT2	127550			A3GALT2							no	no	no	no		1	SAHA (Mohammadi et al. 2014)
AAGAB	79719								AAGAB		no	no	no	no		1	AZD5582
AAMDC	28971						AAMDC				no	no	no	no		1	Romidepsin
AAMP	14						AAMP				no	no	no	no		1	Romidepsin
AANAT	15								AANAT		no	no	no	no		1	AZD5582
AATBC	284837						AATBC				no	no	no	no	lncRNA	1	Romidepsin
AATK	9625								AATK		yes	no	no	no		1	AZD5582
ABCA1	19					ABCA1	ABCA1		ABCA1		yes	no	no	no		3	AZD5582,Romidepsin,SAHA (Beliakova-Bethell et al. 2019)
ABCA10	10349								ABCA10		no	no	no	no		1	AZD5582
ABCA17P	650655					ABCA17P	ABCA17P				no	no	no	no		2	Romidepsin,SAHA (Beliakova-Bethell et al. 2019)
ABCA2	20						ABCA2		ABCA2		no	no	no	no		2	AZD5582,Romidepsin
ABCA3	21								ABCA3		no	no	no	no		1	AZD5582
ABCA5	23461								ABCA5		yes	no	no	no		1	AZD5582
ABCA6	23460								ABCA6		no	no	no	no		1	AZD5582
ABCA7	10347				ABCA7				ABCA7		no	no	no	no		2	AZD5582,SAHA (Golumbeanu et al. 2018)
ABCB1	5243			ABCB1		ABCB1			ABCB1		yes	no	no	no		3	AZD5582,SAHA (Beliakova-Bethell et al. 2019),SAHA (Mohammadi et al. 2014)
ABCB9	23457					ABCB9	ABCB9				no	no	no	no		2	Romidepsin,SAHA (Beliakova-Bethell et al. 2019)
ABCC1	4363									ABCC1	yes	no	no	no		1	Ingenol B
ABCC11	85320					ABCC11	ABCC11				no	no	no	no		2	Romidepsin,SAHA (Beliakova-Bethell et al. 2019)
ABCC2	1244	ABCC2							ABCC2		no	no	no	no		2	AZD5582,Disulfiram
ABCC4	10257					ABCC4	ABCC4				no	no	no	no		2	Romidepsin,SAHA (Beliakova-Bethell et al. 2019)
ABCC5	10057						ABCC5		ABCC5		no	no	no	no		2	AZD5582,Romidepsin
ABCC6	368								ABCC6	ABCC6	no	no	no	no		2	AZD5582,Ingenol B
ABCC9	10060	ABCC9					ABCC9				no	no	no	no		2	Disulfiram,Romidepsin
ABCD1	215					ABCD1	ABCD1				no	no	no	no		2	Romidepsin,SAHA (Beliakova-Bethell et al. 2019)
ABCD2	225						ABCD2		ABCD2		no	no	no	no		2	AZD5582,Romidepsin
ABCF1	23								ABCF1		yes	no	no	no		1	AZD5582
ABCG1	9619					ABCG1	ABCG1				no	no	no	no		2	Romidepsin,SAHA (Beliakova-Bethell et al. 2019)
ABCG2	9429					ABCG2	ABCG2		ABCG2		yes	no	no	no		3	AZD5582,Romidepsin,SAHA (Beliakova-Bethell et al. 2019)
ABCG4	64137			ABCG4		ABCG4	ABCG4				no	no	no	no		3	Romidepsin,SAHA (Beliakova-Bethell et al. 2019),SAHA (Mohammadi et al. 2014)
ABHD1	84696								ABHD1		no	no	no	no		1	AZD5582
ABHD11-AS1	171022						ABHD11-AS1				no	no	no	no	lncRNA	1	Romidepsin
ABHD14A	25864			ABHD14A		ABHD14A	ABHD14A				no	no	no	no		3	Romidepsin,SAHA (Beliakova-Bethell et al. 2019),SAHA (Mohammadi et al. 2014)
ABHD14B	84836						ABHD14B				no	no	no	no		1	Romidepsin
ABHD16B	140701	ABHD16B								ABHD16B	yes	no	no	no		2	Disulfiram,Ingenol B
ABHD17B	51104						ABHD17B				no	no	no	no		1	Romidepsin
ABHD6	57406						ABHD6				no	no	no	no		1	Romidepsin
ABHD8	79575						ABHD8			ABHD8	no	no	no	no		2	Ingenol B,Romidepsin
ABI3	51225								ABI3		no	no	no	no		1	AZD5582
ABI3BP	25890								ABI3BP		no	no	no	no		1	AZD5582
ABLIM1	3983						ABLIM1	ABLIM1			no	no	no	no		2	Bryostatin,Romidepsin
ABLIM2	84448						ABLIM2		ABLIM2		no	no	no	no		2	AZD5582,Romidepsin
ABRACL	58527						ABRACL				no	no	no	no		1	Romidepsin
ABRAXAS1	84142								ABRAXAS1		no	no	no	no		1	AZD5582
ABTB1	80325		ABTB1						ABTB1		yes	no	no	no		2	AZD5582,IL-7
ABTB2	25841						ABTB2		ABTB2		yes	no	no	no		2	AZD5582,Romidepsin
ACAA2	10449						ACAA2				yes	no	no	no		1	Romidepsin
ACACA	31								ACACA		yes	no	no	no		1	AZD5582
ACACB	32								ACACB		yes	no	yes	no		1	AZD5582
ACADSB	36						ACADSB				yes	no	yes	no		1	Romidepsin
ACAN	176			ACAN	ACAN						yes	no	no	no		2	SAHA (Golumbeanu et al. 2018),SAHA (Mohammadi et al. 2014)
ACAP1	9744					ACAP1	ACAP1				yes	no	no	no		2	Romidepsin,SAHA (Beliakova-Bethell et al. 2019)
ACAP3	116983					ACAP3	ACAP3		ACAP3		no	no	no	no		3	AZD5582,Romidepsin,SAHA (Beliakova-Bethell et al. 2019)
ACAT2	39								ACAT2		no	no	no	no		1	AZD5582
ACBD4	79777								ACBD4		no	no	no	no		1	AZD5582
ACBD7	414149	ACBD7				ACBD7	ACBD7				no	no	no	no		3	Disulfiram,Romidepsin,SAHA (Beliakova-Bethell et al. 2019)
ACCS	84680	ACCS				ACCS	ACCS		ACCS		no	no	no	no		4	AZD5582,Disulfiram,Romidepsin,SAHA (Beliakova-Bethell et al. 2019)
ACCSL	390110					ACCSL	ACCSL				no	no	no	no		2	Romidepsin,SAHA (Beliakova-Bethell et al. 2019)
ACE	1636	ACE	ACE			ACE	ACE		ACE		yes	no	no	no		5	AZD5582,Disulfiram,IL-7,Romidepsin,SAHA (Beliakova-Bethell et al. 2019)
ACER1	125981			ACER1		ACER1	ACER1		ACER1		no	no	no	no		4	AZD5582,Romidepsin,SAHA (Beliakova-Bethell et al. 2019),SAHA (Mohammadi et al. 2014)
ACER2	340485								ACER2		no	no	no	no		1	AZD5582
ACHE	43			ACHE	ACHE	ACHE	ACHE				yes	no	no	no		4	Romidepsin,SAHA (Beliakova-Bethell et al. 2019),SAHA (Golumbeanu et al. 2018),SAHA (Mohammadi et al. 2014)
ACKR3	57007	ACKR3					ACKR3		ACKR3		no	no	no	no		3	AZD5582,Disulfiram,Romidepsin
ACKR4	51554								ACKR4		no	no	no	no		1	AZD5582
ACMSD	130013								ACMSD		no	no	no	no		1	AZD5582
ACO1	48					ACO1	ACO1				no	no	no	no		2	Romidepsin,SAHA (Beliakova-Bethell et al. 2019)
ACOT1	641371						ACOT1				no	no	no	no		1	Romidepsin
ACOT11	26027								ACOT11		no	no	no	no		1	AZD5582
ACOT12	134526	ACOT12									no	no	no	no		1	Disulfiram
ACOT2	10965					ACOT2	ACOT2				no	no	no	no		2	Romidepsin,SAHA (Beliakova-Bethell et al. 2019)
ACOT4	122970				ACOT4	ACOT4	ACOT4		ACOT4		no	no	no	no		4	AZD5582,Romidepsin,SAHA (Beliakova-Bethell et al. 2019),SAHA (Golumbeanu et al. 2018)
ACOT7	11332						ACOT7		ACOT7		no	no	no	no		2	AZD5582,Romidepsin
ACOT9	23597								ACOT9		no	no	no	no		1	AZD5582
ACOXL	55289			ACOXL		ACOXL	ACOXL				no	no	no	no		3	Romidepsin,SAHA (Beliakova-Bethell et al. 2019),SAHA (Mohammadi et al. 2014)
ACP4	93650						ACP4				no	no	no	no		1	Romidepsin
ACP5	54					ACP5	ACP5				yes	no	no	no		2	Romidepsin,SAHA (Beliakova-Bethell et al. 2019)
ACRBP	84519			ACRBP		ACRBP			ACRBP		no	no	no	no		3	AZD5582,SAHA (Beliakova-Bethell et al. 2019),SAHA (Mohammadi et al. 2014)
ACSBG1	23205						ACSBG1				no	no	no	no		1	Romidepsin
ACSBG2	81616						ACSBG2		ACSBG2		no	no	no	no		2	AZD5582,Romidepsin
ACSF2	80221					ACSF2					no	no	no	no		1	SAHA (Beliakova-Bethell et al. 2019)
ACSL1	2180						ACSL1				no	no	no	no		1	Romidepsin
ACSL4	2182								ACSL4		yes	no	no	no		1	AZD5582
ACSL5	51703					ACSL5	ACSL5				yes	no	no	no		2	Romidepsin,SAHA (Beliakova-Bethell et al. 2019)
ACSL6	23305					ACSL6	ACSL6		ACSL6	ACSL6	yes	no	no	no		4	AZD5582,Ingenol B,Romidepsin,SAHA (Beliakova-Bethell et al. 2019)
ACSM1	116285								ACSM1		no	no	no	no		1	AZD5582
ACSM3	6296								ACSM3		no	no	no	no		1	AZD5582
ACSS1	84532					ACSS1	ACSS1		ACSS1		no	no	no	no		3	AZD5582,Romidepsin,SAHA (Beliakova-Bethell et al. 2019)
ACTA2	59						ACTA2				yes	no	no	no		1	Romidepsin
ACTA2-AS1	100132116					ACTA2-AS1	ACTA2-AS1				no	no	no	no	lncRNA	2	Romidepsin,SAHA (Beliakova-Bethell et al. 2019)
ACTB	60								ACTB		yes	no	no	no		1	AZD5582
ACTC1	70			ACTC1							yes	no	no	no		1	SAHA (Mohammadi et al. 2014)
ACTG1	71								ACTG1		yes	no	no	no		1	AZD5582
ACTG1P17	283693								ACTG1P17		no	no	no	no		1	AZD5582
ACTG1P4	648740								ACTG1P4		no	no	no	no		1	AZD5582
ACTN1	87					ACTN1	ACTN1				yes	no	no	no		2	Romidepsin,SAHA (Beliakova-Bethell et al. 2019)
ACTN1-AS1	161159						ACTN1-AS1				no	no	no	no	lncRNA	1	Romidepsin
ACTN2	88					ACTN2	ACTN2				no	no	no	no		2	Romidepsin,SAHA (Beliakova-Bethell et al. 2019)
ACTN4	81						ACTN4		ACTN4		yes	no	no	no		2	AZD5582,Romidepsin
ACTR3	10096						ACTR3		ACTR3		yes	no	no	no		2	AZD5582,Romidepsin
ACTR3C	653857			ACTR3C		ACTR3C	ACTR3C				no	no	no	no		3	Romidepsin,SAHA (Beliakova-Bethell et al. 2019),SAHA (Mohammadi et al. 2014)
ACTRT3	84517					ACTRT3	ACTRT3				no	no	no	no		2	Romidepsin,SAHA (Beliakova-Bethell et al. 2019)
ACVR1B	91								ACVR1B		no	no	no	no		1	AZD5582
ACVR1C	130399	ACVR1C		ACVR1C							no	no	no	no		2	Disulfiram,SAHA (Mohammadi et al. 2014)
ACVR2B-AS1	100128640								ACVR2B-AS1		no	no	no	no	lncRNA	1	AZD5582
ACY1	95								ACY1		no	no	no	no		1	AZD5582
ACYP2	98			ACYP2		ACYP2	ACYP2				no	no	no	no		3	Romidepsin,SAHA (Beliakova-Bethell et al. 2019),SAHA (Mohammadi et al. 2014)
ADA2	51816						ADA2		ADA2		no	no	no	no		2	AZD5582,Romidepsin
ADAM11	4185						ADAM11		ADAM11	ADAM11	no	no	no	no		3	AZD5582,Ingenol B,Romidepsin
ADAM15	8751					ADAM15	ADAM15				yes	no	no	no		2	Romidepsin,SAHA (Beliakova-Bethell et al. 2019)
ADAM19	8728								ADAM19		no	no	no	no		1	AZD5582
ADAM1A	8759								ADAM1A		no	no	no	no		1	AZD5582
ADAM20	8748						ADAM20		ADAM20		no	no	no	no		2	AZD5582,Romidepsin
ADAM20P1	317760								ADAM20P1		no	no	no	no		1	AZD5582
ADAM22	53616								ADAM22		no	no	no	no		1	AZD5582
ADAM23	8745		ADAM23				ADAM23		ADAM23		yes	no	no	no		3	AZD5582,IL-7,Romidepsin
ADAM32	203102						ADAM32				no	no	no	no		1	Romidepsin
ADAM9	8754					ADAM9	ADAM9				no	no	no	no		2	Romidepsin,SAHA (Beliakova-Bethell et al. 2019)
ADAMTS1	9510		ADAMTS1								no	no	no	no		1	IL-7
ADAMTS10	81794								ADAMTS10		no	no	no	no		1	AZD5582
ADAMTS13	11093								ADAMTS13		no	no	no	no		1	AZD5582
ADAMTS17	170691			ADAMTS17		ADAMTS17	ADAMTS17		ADAMTS17		no	no	no	no		4	AZD5582,Romidepsin,SAHA (Beliakova-Bethell et al. 2019),SAHA (Mohammadi et al. 2014)
ADAMTS6	11174			ADAMTS6		ADAMTS6			ADAMTS6		no	no	no	no		3	AZD5582,SAHA (Beliakova-Bethell et al. 2019),SAHA (Mohammadi et al. 2014)
ADAMTS7	11173						ADAMTS7				no	no	no	no		1	Romidepsin
ADAMTS7P1	390660					ADAMTS7P1	ADAMTS7P1		ADAMTS7P1		no	no	no	no		3	AZD5582,Romidepsin,SAHA (Beliakova-Bethell et al. 2019)
ADAMTS8	11095					ADAMTS8	ADAMTS8		ADAMTS8		no	no	no	no		3	AZD5582,Romidepsin,SAHA (Beliakova-Bethell et al. 2019)
ADAMTSL2	9719					ADAMTSL2	ADAMTSL2		ADAMTSL2		no	no	no	no		3	AZD5582,Romidepsin,SAHA (Beliakova-Bethell et al. 2019)
ADAMTSL4	54507						ADAMTSL4		ADAMTSL4		no	no	no	no		2	AZD5582,Romidepsin
ADAMTSL4-AS1	574406			ADAMTSL4-AS1					ADAMTSL4-AS1		no	no	no	no	lncRNA	2	AZD5582,SAHA (Mohammadi et al. 2014)
ADAMTSL5	339366						ADAMTSL5				no	no	no	no		1	Romidepsin
ADAP1	11033								ADAP1		no	no	no	no		1	AZD5582
ADAT3	113179								ADAT3		no	no	no	no		1	AZD5582
ADCK1	57143					ADCK1	ADCK1				no	no	no	no		2	Romidepsin,SAHA (Beliakova-Bethell et al. 2019)
ADCK5	203054				ADCK5						no	no	no	no		1	SAHA (Golumbeanu et al. 2018)
ADCY10	55811								ADCY10		no	no	no	no		1	AZD5582
ADCY10P1	221442								ADCY10P1		no	no	no	no		1	AZD5582
ADCY4	196883								ADCY4		yes	no	no	no		1	AZD5582
ADCY5	111								ADCY5		yes	no	no	no		1	AZD5582
ADCY7	113					ADCY7	ADCY7				yes	no	no	no		2	Romidepsin,SAHA (Beliakova-Bethell et al. 2019)
ADD3	120					ADD3	ADD3		ADD3		yes	no	no	no		3	AZD5582,Romidepsin,SAHA (Beliakova-Bethell et al. 2019)
ADD3-AS1	100505933								ADD3-AS1		no	no	no	no	lncRNA	1	AZD5582
ADGRA2	25960			ADGRA2							no	no	no	no		1	SAHA (Mohammadi et al. 2014)
ADGRA3	166647					ADGRA3	ADGRA3				yes	no	no	no		2	Romidepsin,SAHA (Beliakova-Bethell et al. 2019)
ADGRB2	576			ADGRB2	ADGRB2	ADGRB2	ADGRB2				no	no	no	no		4	Romidepsin,SAHA (Beliakova-Bethell et al. 2019),SAHA (Golumbeanu et al. 2018),SAHA (Mohammadi et al. 2014)
ADGRE2	30817						ADGRE2		ADGRE2		no	no	no	no		2	AZD5582,Romidepsin
ADGRE4P	326342		ADGRE4P			ADGRE4P	ADGRE4P		ADGRE4P		no	no	no	no		4	AZD5582,IL-7,Romidepsin,SAHA (Beliakova-Bethell et al. 2019)
ADGRE5	976						ADGRE5		ADGRE5		yes	no	no	no		2	AZD5582,Romidepsin
ADGRF3	165082								ADGRF3		no	no	no	no		1	AZD5582
ADGRG2	10149					ADGRG2	ADGRG2				no	no	no	no		2	Romidepsin,SAHA (Beliakova-Bethell et al. 2019)
ADGRG6	57211					ADGRG6	ADGRG6				no	no	no	no		2	Romidepsin,SAHA (Beliakova-Bethell et al. 2019)
ADGRL1	22859					ADGRL1	ADGRL1				no	no	no	no		2	Romidepsin,SAHA (Beliakova-Bethell et al. 2019)
ADGRL3	23284		ADGRL3								no	no	no	no		1	IL-7
ADH4	127						ADH4				no	no	no	no		1	Romidepsin
ADH6	130						ADH6		ADH6		no	no	no	no		2	AZD5582,Romidepsin
ADHFE1	137872						ADHFE1		ADHFE1		no	no	no	no		2	AZD5582,Romidepsin
ADI1	55256			ADI1		ADI1	ADI1		ADI1		no	no	no	no		4	AZD5582,Romidepsin,SAHA (Beliakova-Bethell et al. 2019),SAHA (Mohammadi et al. 2014)
ADIRF	10974								ADIRF	ADIRF	no	no	no	no		2	AZD5582,Ingenol B
ADM	133					ADM	ADM				no	no	no	no		2	Romidepsin,SAHA (Beliakova-Bethell et al. 2019)
ADM5	199800						ADM5				no	no	no	no		1	Romidepsin
ADNP	23394						ADNP				no	no	no	no		1	Romidepsin
ADNP-AS1	101927631								ADNP-AS1		no	no	no	no	lncRNA	1	AZD5582
ADNP2	22850						ADNP2				no	no	no	no		1	Romidepsin
ADO	84890								ADO		no	no	no	no		1	AZD5582
ADORA2A	135			ADORA2A		ADORA2A	ADORA2A				yes	no	no	no		3	Romidepsin,SAHA (Beliakova-Bethell et al. 2019),SAHA (Mohammadi et al. 2014)
ADORA2A-AS1	646023	ADORA2A-AS1				ADORA2A-AS1	ADORA2A-AS1				no	no	no	no	lncRNA	3	Disulfiram,Romidepsin,SAHA (Beliakova-Bethell et al. 2019)
ADORA2B	136				ADORA2B						no	no	no	no		1	SAHA (Golumbeanu et al. 2018)
ADPRH	141					ADPRH	ADPRH		ADPRH		no	no	no	no		3	AZD5582,Romidepsin,SAHA (Beliakova-Bethell et al. 2019)
ADPRHL1	113622	ADPRHL1							ADPRHL1		no	no	no	no		2	AZD5582,Disulfiram
ADPRM	56985								ADPRM		yes	no	no	no		1	AZD5582
ADRA1B	147		ADRA1B								no	no	no	no		1	IL-7
ADRA2B	151			ADRA2B		ADRA2B	ADRA2B				no	no	no	no		3	Romidepsin,SAHA (Beliakova-Bethell et al. 2019),SAHA (Mohammadi et al. 2014)
ADRM1	11047								ADRM1		no	no	no	no		1	AZD5582
ADSL	158								ADSL		no	no	no	no		1	AZD5582
ADSS1	122622								ADSS1		no	no	no	no		1	AZD5582
ADSS2	159						ADSS2				no	no	no	no		1	Romidepsin
ADTRP	84830					ADTRP	ADTRP				no	no	no	no		2	Romidepsin,SAHA (Beliakova-Bethell et al. 2019)
AEBP1	165					AEBP1			AEBP1		no	no	no	no		2	AZD5582,SAHA (Beliakova-Bethell et al. 2019)
AEN	64782						AEN				no	no	no	no		1	Romidepsin
AFAP1	60312								AFAP1		no	no	no	no		1	AZD5582
AFAP1-AS1	84740								AFAP1-AS1		no	no	no	no	lncRNA	1	AZD5582
AFAP1L2	84632									AFAP1L2	no	no	no	no		1	Ingenol B
AFDN	4301					AFDN	AFDN				yes	no	no	no		2	Romidepsin,SAHA (Beliakova-Bethell et al. 2019)
AFF1-AS1	100506746								AFF1-AS1		no	no	no	no	lncRNA	1	AZD5582
AFF3	3899					AFF3	AFF3				no	no	no	no		2	Romidepsin,SAHA (Beliakova-Bethell et al. 2019)
AFG1L	246269					AFG1L	AFG1L				no	no	no	no		2	Romidepsin,SAHA (Beliakova-Bethell et al. 2019)
AFMID	125061						AFMID				no	no	no	no		1	Romidepsin
AGA	175						AGA				no	no	no	no		1	Romidepsin
AGBL2	79841								AGBL2		no	no	no	no		1	AZD5582
AGBL3	340351								AGBL3		no	no	no	no		1	AZD5582
AGER	177								AGER		yes	no	no	no		1	AZD5582
AGFG2	3268						AGFG2				yes	no	no	no		1	Romidepsin
AGMAT	79814			AGMAT		AGMAT	AGMAT		AGMAT		yes	no	no	no		4	AZD5582,Romidepsin,SAHA (Beliakova-Bethell et al. 2019),SAHA (Mohammadi et al. 2014)
AGO2	27161								AGO2		yes	no	no	no		1	AZD5582
AGO4	192670					AGO4	AGO4				no	no	no	no		2	Romidepsin,SAHA (Beliakova-Bethell et al. 2019)
AGPAT2	10555								AGPAT2	AGPAT2	no	no	no	no		2	AZD5582,Ingenol B
AGPAT3	56894						AGPAT3				no	no	no	no		1	Romidepsin
AGPAT5	55326								AGPAT5		no	no	no	no		1	AZD5582
AGRN	375790					AGRN	AGRN		AGRN		no	no	no	no		3	AZD5582,Romidepsin,SAHA (Beliakova-Bethell et al. 2019)
AGTRAP	57085	AGTRAP		AGTRAP							no	no	no	no		2	Disulfiram,SAHA (Mohammadi et al. 2014)
AHCY	191								AHCY		yes	no	no	no		1	AZD5582
AHDC1	27245					AHDC1	AHDC1				no	no	no	no		2	Romidepsin,SAHA (Beliakova-Bethell et al. 2019)
AHNAK	79026						AHNAK		AHNAK		yes	no	no	no		2	AZD5582,Romidepsin
AHNAK2	113146					AHNAK2	AHNAK2				no	no	no	no		2	Romidepsin,SAHA (Beliakova-Bethell et al. 2019)
AHR	196			AHR							yes	no	no	no		1	SAHA (Mohammadi et al. 2014)
AHSA1	10598								AHSA1		no	no	no	no		1	AZD5582
AHSA2P	130872						AHSA2P		AHSA2P		no	no	no	no		2	AZD5582,Romidepsin
AIG1	51390			AIG1		AIG1					no	no	no	no		2	SAHA (Beliakova-Bethell et al. 2019),SAHA (Mohammadi et al. 2014)
AIM2	9447	AIM2		AIM2			AIM2		AIM2		no	no	no	no		4	AZD5582,Disulfiram,Romidepsin,SAHA (Mohammadi et al. 2014)
AIMP2	7965								AIMP2		yes	no	no	no		1	AZD5582
AIP	9049					AIP	AIP				no	no	no	no		2	Romidepsin,SAHA (Beliakova-Bethell et al. 2019)
AIRE	326	AIRE		AIRE		AIRE	AIRE		AIRE	AIRE	no	no	no	no		6	AZD5582,Disulfiram,Ingenol B,Romidepsin,SAHA (Beliakova-Bethell et al. 2019),SAHA (Mohammadi et al. 2014)
AIRN	100271873						AIRN				no	no	no	no	lncRNA	1	Romidepsin
AJAP1	55966						AJAP1				no	no	no	no		1	Romidepsin
AJM1	389813					AJM1	AJM1			AJM1	no	no	no	no		3	Ingenol B,Romidepsin,SAHA (Beliakova-Bethell et al. 2019)
AJUBA	84962					AJUBA	AJUBA		AJUBA		no	no	no	no		3	AZD5582,Romidepsin,SAHA (Beliakova-Bethell et al. 2019)
AK1	203								AK1		no	no	no	no		1	AZD5582
AK2	204								AK2		yes	no	no	no		1	AZD5582
AK3	50808						AK3				no	no	no	no		1	Romidepsin
AK4	205				AK4				AK4		no	no	no	no		2	AZD5582,SAHA (Golumbeanu et al. 2018)
AK5	26289					AK5	AK5		AK5		yes	no	no	no		3	AZD5582,Romidepsin,SAHA (Beliakova-Bethell et al. 2019)
AK6	102157402								AK6		no	no	no	no		1	AZD5582
AK7	122481					AK7	AK7				no	no	no	no		2	Romidepsin,SAHA (Beliakova-Bethell et al. 2019)
AK8	158067					AK8	AK8				no	no	no	no		2	Romidepsin,SAHA (Beliakova-Bethell et al. 2019)
AKAP10	11216						AKAP10				no	no	no	no		1	Romidepsin
AKAP12	9590						AKAP12		AKAP12		no	no	no	no		2	AZD5582,Romidepsin
AKAP3	10566			AKAP3			AKAP3				no	no	no	no		2	Romidepsin,SAHA (Mohammadi et al. 2014)
AKAP6	9472			AKAP6					AKAP6		no	no	no	no		2	AZD5582,SAHA (Mohammadi et al. 2014)
AKAP7	9465					AKAP7	AKAP7				no	no	no	no		2	Romidepsin,SAHA (Beliakova-Bethell et al. 2019)
AKAP8	10270						AKAP8				yes	no	no	no		1	Romidepsin
AKAP9	10142						AKAP9				yes	no	no	no		1	Romidepsin
AKIP1	56672						AKIP1				yes	no	no	no		1	Romidepsin
AKNA	80709						AKNA				no	no	no	no		1	Romidepsin
AKR1B10	57016	AKR1B10									no	no	no	no		1	Disulfiram
AKR1C1	1645								AKR1C1		no	no	no	no		1	AZD5582
AKR1C2	1646								AKR1C2		no	no	no	no		1	AZD5582
AKR1C3	8644						AKR1C3		AKR1C3		no	no	no	no		2	AZD5582,Romidepsin
AKR1C4	1109					AKR1C4	AKR1C4		AKR1C4		no	no	no	no		3	AZD5582,Romidepsin,SAHA (Beliakova-Bethell et al. 2019)
AKR1C8P	340811					AKR1C8P	AKR1C8P		AKR1C8P		no	no	no	no		3	AZD5582,Romidepsin,SAHA (Beliakova-Bethell et al. 2019)
AKR1E2	83592								AKR1E2		no	no	no	no		1	AZD5582
AKR7A2P1	246182					AKR7A2P1	AKR7A2P1				no	no	no	no		2	Romidepsin,SAHA (Beliakova-Bethell et al. 2019)
AKR7A3	22977						AKR7A3		AKR7A3		no	no	no	no		2	AZD5582,Romidepsin
AKR7L	246181					AKR7L	AKR7L		AKR7L		no	no	no	no		3	AZD5582,Romidepsin,SAHA (Beliakova-Bethell et al. 2019)
AKT1S1	84335					AKT1S1	AKT1S1				no	no	no	no		2	Romidepsin,SAHA (Beliakova-Bethell et al. 2019)
AKT2	208						AKT2				yes	no	no	no		1	Romidepsin
ALAS1	211						ALAS1		ALAS1		yes	no	no	yes		2	AZD5582,Romidepsin
ALAS2	212						ALAS2		ALAS2		no	no	no	no		2	AZD5582,Romidepsin
ALCAM	214					ALCAM					yes	no	no	no		1	SAHA (Beliakova-Bethell et al. 2019)
ALDH16A1	126133			ALDH16A1		ALDH16A1	ALDH16A1				no	no	no	no		3	Romidepsin,SAHA (Beliakova-Bethell et al. 2019),SAHA (Mohammadi et al. 2014)
ALDH18A1	5832								ALDH18A1		yes	no	no	no		1	AZD5582
ALDH1L2	160428			ALDH1L2							yes	no	no	no		1	SAHA (Mohammadi et al. 2014)
ALDH2	217						ALDH2		ALDH2		no	no	no	no		2	AZD5582,Romidepsin
ALDH3B1	221								ALDH3B1		no	no	no	no		1	AZD5582
ALDH4A1	8659	ALDH4A1			ALDH4A1	ALDH4A1	ALDH4A1				no	no	no	no		4	Disulfiram,Romidepsin,SAHA (Beliakova-Bethell et al. 2019),SAHA (Golumbeanu et al. 2018)
ALDH5A1	7915					ALDH5A1	ALDH5A1				no	no	no	no		2	Romidepsin,SAHA (Beliakova-Bethell et al. 2019)
ALDH7A1	501						ALDH7A1		ALDH7A1		no	no	no	no		2	AZD5582,Romidepsin
ALDH8A1	64577								ALDH8A1		yes	no	no	no		1	AZD5582
ALDOA	226				ALDOA				ALDOA		yes	no	no	no		2	AZD5582,SAHA (Golumbeanu et al. 2018)
ALDOC	230				ALDOC	ALDOC	ALDOC		ALDOC		yes	no	no	no		4	AZD5582,Romidepsin,SAHA (Beliakova-Bethell et al. 2019),SAHA (Golumbeanu et al. 2018)
ALG10	84920						ALG10				no	no	no	no		1	Romidepsin
ALG10B	144245						ALG10B				no	no	no	no		1	Romidepsin
ALG13	79868						ALG13				yes	no	no	no		1	Romidepsin
ALG14	199857					ALG14	ALG14				yes	no	yes	no		2	Romidepsin,SAHA (Beliakova-Bethell et al. 2019)
ALG1L9P	285407								ALG1L9P		no	no	no	no		1	AZD5582
ALG8	79053					ALG8	ALG8				no	no	no	no		2	Romidepsin,SAHA (Beliakova-Bethell et al. 2019)
ALK	238					ALK	ALK				yes	no	no	no		2	Romidepsin,SAHA (Beliakova-Bethell et al. 2019)
ALKBH6	84964						ALKBH6				no	no	no	no		1	Romidepsin
ALKBH8	91801					ALKBH8	ALKBH8				yes	no	no	no		2	Romidepsin,SAHA (Beliakova-Bethell et al. 2019)
ALMS1P1	200420								ALMS1P1		no	no	no	no		1	AZD5582
ALOX12	239								ALOX12		no	no	no	no		1	AZD5582
ALOX12-AS1	100506713								ALOX12-AS1		no	no	no	no	lncRNA	1	AZD5582
ALOX12B	242			ALOX12B							no	no	no	no		1	SAHA (Mohammadi et al. 2014)
ALOX12P2	245								ALOX12P2		no	no	no	no		1	AZD5582
ALOX5	240								ALOX5		yes	no	no	no		1	AZD5582
ALOX5AP	241				ALOX5AP	ALOX5AP	ALOX5AP		ALOX5AP		no	no	no	no		4	AZD5582,Romidepsin,SAHA (Beliakova-Bethell et al. 2019),SAHA (Golumbeanu et al. 2018)
ALOXE3	59344			ALOXE3		ALOXE3	ALOXE3		ALOXE3		no	no	no	no		4	AZD5582,Romidepsin,SAHA (Beliakova-Bethell et al. 2019),SAHA (Mohammadi et al. 2014)
ALPK1	80216									ALPK1	no	no	no	no		1	Ingenol B
ALPK3	57538	ALPK3					ALPK3				no	no	no	no		2	Disulfiram,Romidepsin
ALS2	57679					ALS2	ALS2				no	no	no	no		2	Romidepsin,SAHA (Beliakova-Bethell et al. 2019)
ALS2CL	259173	ALS2CL			ALS2CL				ALS2CL	ALS2CL	no	no	no	no		4	AZD5582,Disulfiram,Ingenol B,SAHA (Golumbeanu et al. 2018)
ALX3	257								ALX3		yes	no	no	no		1	AZD5582
ALYREF	10189								ALYREF		yes	no	no	no		1	AZD5582
AMDHD2	51005				AMDHD2				AMDHD2		yes	yes	no	no		2	AZD5582,SAHA (Golumbeanu et al. 2018)
AMIGO1	57463						AMIGO1		AMIGO1		no	no	no	no		2	AZD5582,Romidepsin
AMIGO2	347902			AMIGO2			AMIGO2				no	no	no	no		2	Romidepsin,SAHA (Mohammadi et al. 2014)
AMIGO3	386724						AMIGO3				no	no	no	no		1	Romidepsin
AMMECR1	9949						AMMECR1				yes	no	no	yes		1	Romidepsin
AMN	81693								AMN		no	no	no	no		1	AZD5582
AMOT	154796					AMOT	AMOT				yes	no	no	yes		2	Romidepsin,SAHA (Beliakova-Bethell et al. 2019)
AMPD2	271								AMPD2		yes	no	no	no		1	AZD5582
AMPD3	272					AMPD3	AMPD3				no	no	no	no		2	Romidepsin,SAHA (Beliakova-Bethell et al. 2019)
AMPH	273					AMPH	AMPH		AMPH		no	no	no	no		3	AZD5582,Romidepsin,SAHA (Beliakova-Bethell et al. 2019)
AMT	275								AMT		yes	no	no	no		1	AZD5582
AMY1A	276								AMY1A		no	no	no	no		1	AZD5582
AMY1B	277								AMY1B		no	no	no	no		1	AZD5582
AMY1C	278								AMY1C		no	no	no	no		1	AZD5582
AMY2A	279								AMY2A		no	no	no	no		1	AZD5582
AMY2B	280								AMY2B		no	no	no	no		1	AZD5582
AMZ1	155185									AMZ1	no	no	no	no		1	Ingenol B
AMZ2P1	201283								AMZ2P1		no	no	no	no		1	AZD5582
ANAPC10	10393								ANAPC10		no	no	no	no		1	AZD5582
ANAPC11	51529						ANAPC11				no	no	no	no		1	Romidepsin
ANAPC13	25847					ANAPC13	ANAPC13				no	no	no	no		2	Romidepsin,SAHA (Beliakova-Bethell et al. 2019)
ANAPC15	25906						ANAPC15				no	no	no	no		1	Romidepsin
ANG	283			ANG		ANG	ANG				yes	no	no	no		3	Romidepsin,SAHA (Beliakova-Bethell et al. 2019),SAHA (Mohammadi et al. 2014)
ANGEL2	90806						ANGEL2				no	no	no	no		1	Romidepsin
ANGPT1	284			ANGPT1							yes	no	no	yes		1	SAHA (Mohammadi et al. 2014)
ANGPT2	285					ANGPT2	ANGPT2				no	no	no	no		2	Romidepsin,SAHA (Beliakova-Bethell et al. 2019)
ANGPTL1	9068					ANGPTL1	ANGPTL1				yes	no	no	no		2	Romidepsin,SAHA (Beliakova-Bethell et al. 2019)
ANGPTL2	23452					ANGPTL2	ANGPTL2				yes	no	no	no		2	Romidepsin,SAHA (Beliakova-Bethell et al. 2019)
ANGPTL4	51129						ANGPTL4		ANGPTL4		no	no	no	no		2	AZD5582,Romidepsin
ANGPTL5	253935					ANGPTL5					no	no	no	no		1	SAHA (Beliakova-Bethell et al. 2019)
ANGPTL6	83854			ANGPTL6			ANGPTL6		ANGPTL6		no	no	no	no		3	AZD5582,Romidepsin,SAHA (Mohammadi et al. 2014)
ANK1	286			ANK1		ANK1	ANK1		ANK1		yes	no	no	no		4	AZD5582,Romidepsin,SAHA (Beliakova-Bethell et al. 2019),SAHA (Mohammadi et al. 2014)
ANK3	288					ANK3	ANK3				yes	no	no	no		2	Romidepsin,SAHA (Beliakova-Bethell et al. 2019)
ANKAR	150709						ANKAR		ANKAR		no	no	no	no		2	AZD5582,Romidepsin
ANKDD1B	728780								ANKDD1B		no	no	no	no		1	AZD5582
ANKEF1	63926						ANKEF1		ANKEF1		no	no	no	no		2	AZD5582,Romidepsin
ANKH	56172						ANKH				no	no	no	no		1	Romidepsin
ANKK1	255239					ANKK1	ANKK1		ANKK1		no	no	no	no		3	AZD5582,Romidepsin,SAHA (Beliakova-Bethell et al. 2019)
ANKLE1	126549						ANKLE1				no	no	no	no		1	Romidepsin
ANKMY1	51281						ANKMY1		ANKMY1		no	no	no	no		2	AZD5582,Romidepsin
ANKMY2	57037						ANKMY2				no	no	no	no		1	Romidepsin
ANKRA2	57763						ANKRA2		ANKRA2		no	no	no	no		2	AZD5582,Romidepsin
ANKRD1	27063			ANKRD1							yes	no	no	no		1	SAHA (Mohammadi et al. 2014)
ANKRD13A	88455						ANKRD13A				yes	no	no	no		1	Romidepsin
ANKRD13B	124930				ANKRD13B	ANKRD13B	ANKRD13B		ANKRD13B		no	no	no	no		4	AZD5582,Romidepsin,SAHA (Beliakova-Bethell et al. 2019),SAHA (Golumbeanu et al. 2018)
ANKRD18A	253650						ANKRD18A		ANKRD18A		no	no	no	no		2	AZD5582,Romidepsin
ANKRD18B	441459						ANKRD18B		ANKRD18B		no	no	no	no		2	AZD5582,Romidepsin
ANKRD18DP	348840								ANKRD18DP		no	no	no	no		1	AZD5582
ANKRD19P	138649								ANKRD19P		no	no	no	no		1	AZD5582
ANKRD20A5P	440482					ANKRD20A5P	ANKRD20A5P		ANKRD20A5P		no	no	no	no		3	AZD5582,Romidepsin,SAHA (Beliakova-Bethell et al. 2019)
ANKRD22	118932						ANKRD22				no	no	no	no		1	Romidepsin
ANKRD23	200539								ANKRD23		no	no	no	no		1	AZD5582
ANKRD24	170961			ANKRD24					ANKRD24		no	no	no	no		2	AZD5582,SAHA (Mohammadi et al. 2014)
ANKRD27	84079						ANKRD27				no	no	no	no		1	Romidepsin
ANKRD31	256006			ANKRD31			ANKRD31				no	no	no	no		2	Romidepsin,SAHA (Mohammadi et al. 2014)
ANKRD33B	651746					ANKRD33B	ANKRD33B		ANKRD33B	ANKRD33B	no	no	no	no		4	AZD5582,Ingenol B,Romidepsin,SAHA (Beliakova-Bethell et al. 2019)
ANKRD34A	284615			ANKRD34A		ANKRD34A	ANKRD34A		ANKRD34A	ANKRD34A	no	no	no	no		5	AZD5582,Ingenol B,Romidepsin,SAHA (Beliakova-Bethell et al. 2019),SAHA (Mohammadi et al. 2014)
ANKRD35	148741			ANKRD35		ANKRD35	ANKRD35				yes	no	no	no		3	Romidepsin,SAHA (Beliakova-Bethell et al. 2019),SAHA (Mohammadi et al. 2014)
ANKRD36	375248								ANKRD36		no	no	no	no		1	AZD5582
ANKRD36B	57730								ANKRD36B		no	no	no	no		1	AZD5582
ANKRD36BP2	645784						ANKRD36BP2		ANKRD36BP2		no	no	no	no		2	AZD5582,Romidepsin
ANKRD36C	400986								ANKRD36C		no	no	no	no		1	AZD5582
ANKRD37	353322				ANKRD37						no	no	no	no		1	SAHA (Golumbeanu et al. 2018)
ANKRD42	338699					ANKRD42	ANKRD42				no	no	no	no		2	Romidepsin,SAHA (Beliakova-Bethell et al. 2019)
ANKRD44	91526						ANKRD44				no	no	no	no		1	Romidepsin
ANKRD44-IT1	101927547			ANKRD44-IT1					ANKRD44-IT1		no	no	no	no	lncRNA	2	AZD5582,SAHA (Mohammadi et al. 2014)
ANKRD45	339416			ANKRD45							no	no	no	no		1	SAHA (Mohammadi et al. 2014)
ANKRD50	57182					ANKRD50	ANKRD50				no	no	no	no		2	Romidepsin,SAHA (Beliakova-Bethell et al. 2019)
ANKRD53	79998						ANKRD53		ANKRD53		no	no	no	no		2	AZD5582,Romidepsin
ANKRD54	129138						ANKRD54				no	no	no	no		1	Romidepsin
ANKRD55	79722					ANKRD55	ANKRD55		ANKRD55		no	no	no	no		3	AZD5582,Romidepsin,SAHA (Beliakova-Bethell et al. 2019)
ANKRD6	22881			ANKRD6		ANKRD6					yes	no	no	no		2	SAHA (Beliakova-Bethell et al. 2019),SAHA (Mohammadi et al. 2014)
ANKRD9	122416					ANKRD9	ANKRD9				yes	no	no	no		2	Romidepsin,SAHA (Beliakova-Bethell et al. 2019)
ANLN	54443						ANLN				yes	no	no	no		1	Romidepsin
ANO10	55129						ANO10				no	no	no	no		1	Romidepsin
ANO6	196527						ANO6				no	no	no	no		1	Romidepsin
ANO7	50636								ANO7		no	no	no	no		1	AZD5582
ANO7L1	101927546								ANO7L1		no	no	no	no		1	AZD5582
ANO8	57719								ANO8		no	no	no	no		1	AZD5582
ANO9	338440			ANO9		ANO9	ANO9		ANO9		no	no	no	no		4	AZD5582,Romidepsin,SAHA (Beliakova-Bethell et al. 2019),SAHA (Mohammadi et al. 2014)
ANP32A-IT1	80035								ANP32A-IT1		no	no	no	no	lncRNA	1	AZD5582
ANP32AP1	723972								ANP32AP1		no	no	no	no		1	AZD5582
ANP32B	10541					ANP32B	ANP32B				yes	no	no	no		2	Romidepsin,SAHA (Beliakova-Bethell et al. 2019)
ANPEP	290								ANPEP		no	no	no	no		1	AZD5582
ANTKMT	65990				ANTKMT				ANTKMT		no	no	no	no		2	AZD5582,SAHA (Golumbeanu et al. 2018)
ANTXR2	118429						ANTXR2		ANTXR2		no	no	no	no		2	AZD5582,Romidepsin
ANTXRLP1	100996567					ANTXRLP1	ANTXRLP1		ANTXRLP1	ANTXRLP1	no	no	no	no		4	AZD5582,Ingenol B,Romidepsin,SAHA (Beliakova-Bethell et al. 2019)
ANXA1	301						ANXA1	ANXA1	ANXA1		yes	no	no	no		3	AZD5582,Bryostatin,Romidepsin
ANXA2P1	303			ANXA2P1							no	no	no	no		1	SAHA (Mohammadi et al. 2014)
ANXA2R	389289						ANXA2R		ANXA2R		no	no	no	no		2	AZD5582,Romidepsin
ANXA4	307					ANXA4	ANXA4				yes	no	no	no		2	Romidepsin,SAHA (Beliakova-Bethell et al. 2019)
ANXA5	308								ANXA5		yes	no	yes	no		1	AZD5582
ANXA6	309						ANXA6		ANXA6		no	no	no	no		2	AZD5582,Romidepsin
ANXA9	8416						ANXA9				no	no	no	no		1	Romidepsin
AOAH	313						AOAH				no	no	no	no		1	Romidepsin
AOC2	314	AOC2							AOC2		no	no	no	no		2	AZD5582,Disulfiram
AOC3	8639	AOC3					AOC3		AOC3		no	no	no	no		3	AZD5582,Disulfiram,Romidepsin
AP1B1	162								AP1B1		yes	no	no	no		1	AZD5582
AP1G2	8906					AP1G2	AP1G2		AP1G2		yes	yes	no	no		3	AZD5582,Romidepsin,SAHA (Beliakova-Bethell et al. 2019)
AP1S1	1174								AP1S1		yes	no	no	no		1	AZD5582
AP1S3	130340						AP1S3		AP1S3	AP1S3	yes	no	no	no		3	AZD5582,Ingenol B,Romidepsin
AP2S1	1175						AP2S1		AP2S1		yes	no	no	no		2	AZD5582,Romidepsin
AP3B2	8120								AP3B2		yes	no	no	no		1	AZD5582
AP3M2	10947						AP3M2				yes	no	no	no		1	Romidepsin
AP4S1	11154						AP4S1				no	no	no	no		1	Romidepsin
AP5S1	55317					AP5S1	AP5S1				no	no	no	no		2	Romidepsin,SAHA (Beliakova-Bethell et al. 2019)
APBA1	320						APBA1		APBA1		no	no	no	no		2	AZD5582,Romidepsin
APBA2	321					APBA2	APBA2		APBA2		no	no	no	no		3	AZD5582,Romidepsin,SAHA (Beliakova-Bethell et al. 2019)
APBB1	322						APBB1				no	no	no	no		1	Romidepsin
APBB1IP	54518					APBB1IP	APBB1IP				no	no	no	no		2	Romidepsin,SAHA (Beliakova-Bethell et al. 2019)
APBB2	323								APBB2		no	no	no	no		1	AZD5582
APBB3	10307								APBB3		no	no	no	no		1	AZD5582
APC	324						APC				no	no	no	no		1	Romidepsin
APC2	10297						APC2		APC2		no	no	no	no		2	AZD5582,Romidepsin
APH1A	51107						APH1A				no	no	no	no		1	Romidepsin
APH1B	83464						APH1B		APH1B		no	no	no	no		2	AZD5582,Romidepsin
APLN	8862		APLN								yes	no	no	no		1	IL-7
APLP1	333			APLP1	APLP1	APLP1	APLP1				no	no	no	no		4	Romidepsin,SAHA (Beliakova-Bethell et al. 2019),SAHA (Golumbeanu et al. 2018),SAHA (Mohammadi et al. 2014)
APLP2	334						APLP2				no	no	no	no		1	Romidepsin
APOA1-AS	104326055					APOA1-AS	APOA1-AS		APOA1-AS		no	no	no	no	antisense_RNA	3	AZD5582,Romidepsin,SAHA (Beliakova-Bethell et al. 2019)
APOA5	116519					APOA5					no	no	no	no		1	SAHA (Beliakova-Bethell et al. 2019)
APOBEC2	10930						APOBEC2		APOBEC2		no	no	no	no		2	AZD5582,Romidepsin
APOBEC3B	9582								APOBEC3B		yes	no	no	no		1	AZD5582
APOBEC3C	27350					APOBEC3C	APOBEC3C		APOBEC3C		yes	no	no	no		3	AZD5582,Romidepsin,SAHA (Beliakova-Bethell et al. 2019)
APOBEC3F	200316					APOBEC3F	APOBEC3F				yes	no	no	no		2	Romidepsin,SAHA (Beliakova-Bethell et al. 2019)
APOBEC3G	60489					APOBEC3G	APOBEC3G		APOBEC3G		yes	no	no	no		3	AZD5582,Romidepsin,SAHA (Beliakova-Bethell et al. 2019)
APOBEC3H	164668					APOBEC3H					yes	no	no	no		1	SAHA (Beliakova-Bethell et al. 2019)
APOBEC4	403314					APOBEC4	APOBEC4				no	no	no	no		2	Romidepsin,SAHA (Beliakova-Bethell et al. 2019)
APOBR	55911			APOBR		APOBR	APOBR				no	no	no	no		3	Romidepsin,SAHA (Beliakova-Bethell et al. 2019),SAHA (Mohammadi et al. 2014)
APOE	348	APOE					APOE				yes	no	no	no		2	Disulfiram,Romidepsin
APOF	319					APOF	APOF				no	no	no	no		2	Romidepsin,SAHA (Beliakova-Bethell et al. 2019)
APOL1	8542						APOL1				yes	no	no	no		1	Romidepsin
APOL2	23780						APOL2				no	no	no	no		1	Romidepsin
APOL3	80833						APOL3			APOL3	no	no	no	no		2	Ingenol B,Romidepsin
APOL6	80830					APOL6	APOL6				yes	no	no	no		2	Romidepsin,SAHA (Beliakova-Bethell et al. 2019)
APOO	79135								APOO		no	no	no	no		1	AZD5582
APTR	100505854						APTR				no	no	no	no	lncRNA	1	Romidepsin
AQP10	89872					AQP10					no	no	no	no		1	SAHA (Beliakova-Bethell et al. 2019)
AQP11	282679								AQP11		no	no	no	no		1	AZD5582
AQP3	360					AQP3	AQP3		AQP3		no	no	no	no		3	AZD5582,Romidepsin,SAHA (Beliakova-Bethell et al. 2019)
AQP5	362			AQP5							no	no	no	no		1	SAHA (Mohammadi et al. 2014)
AQP7P1	375719								AQP7P1		no	no	no	no		1	AZD5582
AQP8	343						AQP8				no	no	no	no		1	Romidepsin
ARAF	369					ARAF	ARAF				yes	no	no	no		2	Romidepsin,SAHA (Beliakova-Bethell et al. 2019)
ARAP1	116985						ARAP1				no	no	no	no		1	Romidepsin
ARAP2	116984						ARAP2				no	no	no	no		1	Romidepsin
ARAP3	64411		ARAP3				ARAP3		ARAP3		no	no	no	no		3	AZD5582,IL-7,Romidepsin
ARC	23237	ARC					ARC		ARC		yes	no	no	no		3	AZD5582,Disulfiram,Romidepsin
AREG	374						AREG		AREG		yes	no	no	no		2	AZD5582,Romidepsin
ARF3	377								ARF3		no	no	no	no		1	AZD5582
ARF4	378								ARF4		yes	no	no	no		1	AZD5582
ARFGEF1	10565						ARFGEF1				yes	no	no	no		1	Romidepsin
ARFGEF3	57221								ARFGEF3		no	no	no	no		1	AZD5582
ARFIP1	27236								ARFIP1		no	no	no	no		1	AZD5582
ARG1	383								ARG1		no	no	no	no		1	AZD5582
ARG2	384						ARG2				yes	no	no	no		1	Romidepsin
ARGFXP2	503640								ARGFXP2		no	no	no	no		1	AZD5582
ARGLU1	55082						ARGLU1		ARGLU1		yes	no	no	no		2	AZD5582,Romidepsin
ARHGAP1	392						ARHGAP1				no	no	no	no		1	Romidepsin
ARHGAP10	79658						ARHGAP10		ARHGAP10	ARHGAP10	no	no	no	no		3	AZD5582,Ingenol B,Romidepsin
ARHGAP11B	89839								ARHGAP11B		no	no	no	no		1	AZD5582
ARHGAP12	94134								ARHGAP12		no	no	no	no		1	AZD5582
ARHGAP15	55843						ARHGAP15				no	no	no	no		1	Romidepsin
ARHGAP18	93663					ARHGAP18			ARHGAP18		no	no	no	no		2	AZD5582,SAHA (Beliakova-Bethell et al. 2019)
ARHGAP21	57584						ARHGAP21				no	no	no	no		1	Romidepsin
ARHGAP22	58504			ARHGAP22							no	no	no	no		1	SAHA (Mohammadi et al. 2014)
ARHGAP23	57636					ARHGAP23	ARHGAP23		ARHGAP23		no	no	no	no		3	AZD5582,Romidepsin,SAHA (Beliakova-Bethell et al. 2019)
ARHGAP25	9938					ARHGAP25	ARHGAP25				no	no	no	no		2	Romidepsin,SAHA (Beliakova-Bethell et al. 2019)
ARHGAP26	23092								ARHGAP26		no	no	no	no		1	AZD5582
ARHGAP26-AS1	100874239						ARHGAP26-AS1				no	no	no	no	lncRNA	1	Romidepsin
ARHGAP27	201176					ARHGAP27	ARHGAP27				no	no	no	no		2	Romidepsin,SAHA (Beliakova-Bethell et al. 2019)
ARHGAP27P1	146880								ARHGAP27P1		no	no	no	no		1	AZD5582
ARHGAP27P2	440461	ARHGAP27P2					ARHGAP27P2		ARHGAP27P2		no	no	no	no		3	AZD5582,Disulfiram,Romidepsin
ARHGAP29	9411					ARHGAP29	ARHGAP29				no	no	no	no		2	Romidepsin,SAHA (Beliakova-Bethell et al. 2019)
ARHGAP30	257106					ARHGAP30	ARHGAP30				no	no	no	no		2	Romidepsin,SAHA (Beliakova-Bethell et al. 2019)
ARHGAP31	57514					ARHGAP31	ARHGAP31		ARHGAP31	ARHGAP31	no	no	no	no		4	AZD5582,Ingenol B,Romidepsin,SAHA (Beliakova-Bethell et al. 2019)
ARHGAP33	115703					ARHGAP33	ARHGAP33				no	no	no	no		2	Romidepsin,SAHA (Beliakova-Bethell et al. 2019)
ARHGAP39	80728		ARHGAP39			ARHGAP39	ARHGAP39				no	no	no	no		3	IL-7,Romidepsin,SAHA (Beliakova-Bethell et al. 2019)
ARHGAP4	393						ARHGAP4		ARHGAP4		no	no	no	no		2	AZD5582,Romidepsin
ARHGAP44	9912								ARHGAP44		no	no	no	no		1	AZD5582
ARHGAP45	23526					ARHGAP45	ARHGAP45				no	no	no	no		2	Romidepsin,SAHA (Beliakova-Bethell et al. 2019)
ARHGAP5-AS1	84837	ARHGAP5-AS1		ARHGAP5-AS1					ARHGAP5-AS1		no	no	no	no	lncRNA	3	AZD5582,Disulfiram,SAHA (Mohammadi et al. 2014)
ARHGAP9	64333					ARHGAP9	ARHGAP9				no	no	no	no		2	Romidepsin,SAHA (Beliakova-Bethell et al. 2019)
ARHGDIA	396								ARHGDIA		yes	no	no	no		1	AZD5582
ARHGDIB	397					ARHGDIB	ARHGDIB		ARHGDIB		yes	no	no	no		3	AZD5582,Romidepsin,SAHA (Beliakova-Bethell et al. 2019)
ARHGEF1	9138					ARHGEF1	ARHGEF1				yes	no	no	no		2	Romidepsin,SAHA (Beliakova-Bethell et al. 2019)
ARHGEF10	9639						ARHGEF10				no	no	no	no		1	Romidepsin
ARHGEF11	9826					ARHGEF11	ARHGEF11		ARHGEF11	ARHGEF11	no	no	no	no		4	AZD5582,Ingenol B,Romidepsin,SAHA (Beliakova-Bethell et al. 2019)
ARHGEF12	23365					ARHGEF12	ARHGEF12		ARHGEF12		yes	yes	no	no		3	AZD5582,Romidepsin,SAHA (Beliakova-Bethell et al. 2019)
ARHGEF17	9828					ARHGEF17	ARHGEF17				no	no	no	no		2	Romidepsin,SAHA (Beliakova-Bethell et al. 2019)
ARHGEF18	23370					ARHGEF18	ARHGEF18		ARHGEF18		no	no	no	no		3	AZD5582,Romidepsin,SAHA (Beliakova-Bethell et al. 2019)
ARHGEF19	128272			ARHGEF19		ARHGEF19	ARHGEF19				yes	no	no	no		3	Romidepsin,SAHA (Beliakova-Bethell et al. 2019),SAHA (Mohammadi et al. 2014)
ARHGEF2	9181						ARHGEF2				yes	no	no	no		1	Romidepsin
ARHGEF25	115557			ARHGEF25		ARHGEF25	ARHGEF25		ARHGEF25		no	no	no	no		4	AZD5582,Romidepsin,SAHA (Beliakova-Bethell et al. 2019),SAHA (Mohammadi et al. 2014)
ARHGEF26	26084						ARHGEF26				no	no	no	no		1	Romidepsin
ARHGEF3	50650								ARHGEF3		no	no	no	no		1	AZD5582
ARHGEF34P	728377					ARHGEF34P	ARHGEF34P				no	no	no	no		2	Romidepsin,SAHA (Beliakova-Bethell et al. 2019)
ARHGEF35	445328					ARHGEF35	ARHGEF35				no	no	no	no		2	Romidepsin,SAHA (Beliakova-Bethell et al. 2019)
ARHGEF35-AS1	101928605					ARHGEF35-AS1	ARHGEF35-AS1				no	no	no	no	lncRNA	2	Romidepsin,SAHA (Beliakova-Bethell et al. 2019)
ARHGEF37	389337								ARHGEF37		no	no	no	no		1	AZD5582
ARHGEF4	50649								ARHGEF4		no	no	no	no		1	AZD5582
ARHGEF5	7984					ARHGEF5	ARHGEF5				no	no	no	no		2	Romidepsin,SAHA (Beliakova-Bethell et al. 2019)
ARHGEF6	9459					ARHGEF6	ARHGEF6				yes	no	no	no		2	Romidepsin,SAHA (Beliakova-Bethell et al. 2019)
ARHGEF9	23229						ARHGEF9				no	no	no	no		1	Romidepsin
ARID1A	8289						ARID1A				yes	yes	no	no		1	Romidepsin
ARID1B	57492					ARID1B	ARID1B				no	no	no	no		2	Romidepsin,SAHA (Beliakova-Bethell et al. 2019)
ARID3A	1820					ARID3A	ARID3A		ARID3A		no	no	no	no		3	AZD5582,Romidepsin,SAHA (Beliakova-Bethell et al. 2019)
ARID3C	138715					ARID3C	ARID3C				no	no	no	no		2	Romidepsin,SAHA (Beliakova-Bethell et al. 2019)
ARID5A	10865								ARID5A		yes	yes	no	no		1	AZD5582
ARID5B	84159						ARID5B				no	no	no	no		1	Romidepsin
ARIH2OS	646450								ARIH2OS		no	no	no	no	lncRNA	1	AZD5582
ARL11	115761					ARL11	ARL11				no	no	no	no		2	Romidepsin,SAHA (Beliakova-Bethell et al. 2019)
ARL13A	392509					ARL13A	ARL13A		ARL13A		no	no	no	no		3	AZD5582,Romidepsin,SAHA (Beliakova-Bethell et al. 2019)
ARL13B	200894						ARL13B				no	no	no	no		1	Romidepsin
ARL17A	51326								ARL17A		no	no	no	no		1	AZD5582
ARL17B	100506084								ARL17B		no	no	no	no		1	AZD5582
ARL3	403					ARL3	ARL3				no	no	no	no		2	Romidepsin,SAHA (Beliakova-Bethell et al. 2019)
ARL4C	10123						ARL4C		ARL4C		no	no	no	no		2	AZD5582,Romidepsin
ARL4D	379					ARL4D	ARL4D				no	no	no	no		2	Romidepsin,SAHA (Beliakova-Bethell et al. 2019)
ARL5B	221079	ARL5B									yes	no	no	no		1	Disulfiram
ARL6	84100			ARL6		ARL6	ARL6				no	no	no	no		3	Romidepsin,SAHA (Beliakova-Bethell et al. 2019),SAHA (Mohammadi et al. 2014)
ARL6IP1	23204						ARL6IP1				no	no	no	no		1	Romidepsin
ARL6IP5	10550						ARL6IP5				no	no	no	no		1	Romidepsin
ARL6IP6	151188						ARL6IP6				no	no	no	no		1	Romidepsin
ARLNC1	100996425	ARLNC1									no	no	no	no	lncRNA	1	Disulfiram
ARMC1	55156						ARMC1				no	no	no	no		1	Romidepsin
ARMC12	221481			ARMC12					ARMC12		no	no	no	no		2	AZD5582,SAHA (Mohammadi et al. 2014)
ARMC4	55130						ARMC4				no	no	no	no		1	Romidepsin
ARMC4P1	101060171						ARMC4P1				no	no	no	no		1	Romidepsin
ARMC6	93436			ARMC6		ARMC6			ARMC6		no	no	no	no		3	AZD5582,SAHA (Beliakova-Bethell et al. 2019),SAHA (Mohammadi et al. 2014)
ARMC9	80210					ARMC9	ARMC9		ARMC9		no	no	no	yes		3	AZD5582,Romidepsin,SAHA (Beliakova-Bethell et al. 2019)
ARMCX1	51309						ARMCX1				no	no	no	no		1	Romidepsin
ARMCX2	9823					ARMCX2	ARMCX2				no	no	no	no		2	Romidepsin,SAHA (Beliakova-Bethell et al. 2019)
ARMCX4	100131755					ARMCX4	ARMCX4				no	no	no	no		2	Romidepsin,SAHA (Beliakova-Bethell et al. 2019)
ARMH1	339541								ARMH1		no	no	no	no		1	AZD5582
ARMH2	101928603					ARMH2	ARMH2		ARMH2		no	no	no	no		3	AZD5582,Romidepsin,SAHA (Beliakova-Bethell et al. 2019)
ARMH4	145407						ARMH4				no	no	no	no		1	Romidepsin
ARNTL2	56938								ARNTL2	ARNTL2	no	no	no	no		2	AZD5582,Ingenol B
ARPC1B	10095								ARPC1B		no	no	no	no		1	AZD5582
ARPC2	10109								ARPC2		yes	no	no	no		1	AZD5582
ARPC3	10094								ARPC3		no	no	no	no		1	AZD5582
ARPC4	10093								ARPC4		yes	no	no	no		1	AZD5582
ARPC5L	81873								ARPC5L		no	no	no	no		1	AZD5582
ARPIN	348110					ARPIN					no	no	no	no		1	SAHA (Beliakova-Bethell et al. 2019)
ARRB1	408						ARRB1				yes	no	no	no		1	Romidepsin
ARRDC2	27106							ARRDC2		ARRDC2	no	no	no	no		2	Bryostatin,Ingenol B
ARRDC3	57561						ARRDC3				no	no	no	no		1	Romidepsin
ARRDC3-AS1	100129716						ARRDC3-AS1				no	no	no	no	lncRNA	1	Romidepsin
ARRDC4	91947	ARRDC4				ARRDC4	ARRDC4				yes	no	no	no		3	Disulfiram,Romidepsin,SAHA (Beliakova-Bethell et al. 2019)
ARRDC5	645432					ARRDC5	ARRDC5		ARRDC5		no	no	no	no		3	AZD5582,Romidepsin,SAHA (Beliakova-Bethell et al. 2019)
ARSA	410								ARSA		no	no	no	no		1	AZD5582
ARSB	411					ARSB	ARSB				no	no	no	no		2	Romidepsin,SAHA (Beliakova-Bethell et al. 2019)
ARSD	414			ARSD		ARSD	ARSD				no	no	no	no		3	Romidepsin,SAHA (Beliakova-Bethell et al. 2019),SAHA (Mohammadi et al. 2014)
ARSG	22901								ARSG		no	no	no	no		1	AZD5582
ART1	417						ART1				no	no	no	no		1	Romidepsin
ARVCF	421						ARVCF				no	no	no	no		1	Romidepsin
ASAP1	50807								ASAP1		no	no	no	no		1	AZD5582
ASAP2	8853								ASAP2		no	no	no	no		1	AZD5582
ASAP3	55616			ASAP3	ASAP3	ASAP3	ASAP3				no	no	no	no		4	Romidepsin,SAHA (Beliakova-Bethell et al. 2019),SAHA (Golumbeanu et al. 2018),SAHA (Mohammadi et al. 2014)
ASB1	51665					ASB1	ASB1				no	no	no	no		2	Romidepsin,SAHA (Beliakova-Bethell et al. 2019)
ASB14	142686								ASB14		no	no	no	no		1	AZD5582
ASB16-AS1	339201								ASB16-AS1		no	no	no	no	lncRNA	1	AZD5582
ASB2	51676					ASB2	ASB2		ASB2		no	no	no	no		3	AZD5582,Romidepsin,SAHA (Beliakova-Bethell et al. 2019)
ASB9P1	728619					ASB9P1	ASB9P1				no	no	no	no		2	Romidepsin,SAHA (Beliakova-Bethell et al. 2019)
ASCC1	51008								ASCC1		no	no	no	no		1	AZD5582
ASCC3	10973						ASCC3				no	no	no	no		1	Romidepsin
ASCL2	430								ASCL2		no	no	no	no		1	AZD5582
ASF1B	55723						ASF1B				no	no	no	no		1	Romidepsin
ASGR1	432						ASGR1		ASGR1		yes	no	no	no		2	AZD5582,Romidepsin
ASH1L-AS1	645676								ASH1L-AS1		no	no	no	no	lncRNA	1	AZD5582
ASIC1	41						ASIC1				no	no	no	no		1	Romidepsin
ASIC3	9311	ASIC3							ASIC3		no	no	no	no		2	AZD5582,Disulfiram
ASIC4	55515					ASIC4	ASIC4				no	no	no	no		2	Romidepsin,SAHA (Beliakova-Bethell et al. 2019)
ASIP	434						ASIP				no	no	no	no		1	Romidepsin
ASMT	438						ASMT				no	no	no	no		1	Romidepsin
ASMTL	8623					ASMTL	ASMTL				no	no	no	no		2	Romidepsin,SAHA (Beliakova-Bethell et al. 2019)
ASNS	440						ASNS				no	no	no	no		1	Romidepsin
ASPDH	554235								ASPDH		no	no	no	no		1	AZD5582
ASPH	444								ASPH		yes	no	no	no		1	AZD5582
ASPHD1	253982						ASPHD1				no	no	no	no		1	Romidepsin
ASPHD2	57168					ASPHD2	ASPHD2		ASPHD2		no	no	no	no		3	AZD5582,Romidepsin,SAHA (Beliakova-Bethell et al. 2019)
ASPM	259266						ASPM		ASPM		no	no	no	no		2	AZD5582,Romidepsin
ASPN	54829						ASPN				no	no	no	no		1	Romidepsin
ASPRV1	151516						ASPRV1		ASPRV1		no	no	no	no		2	AZD5582,Romidepsin
ASRGL1	80150						ASRGL1				yes	no	no	no		1	Romidepsin
ASTE1	28990						ASTE1				no	no	no	no		1	Romidepsin
ASTL	431705						ASTL		ASTL		no	no	no	no		2	AZD5582,Romidepsin
ASTN2	23245						ASTN2				no	no	no	no		1	Romidepsin
ASXL3	80816				ASXL3						yes	no	no	no		1	SAHA (Golumbeanu et al. 2018)
ATAD3A	55210				ATAD3A		ATAD3A				yes	no	no	no		2	Romidepsin,SAHA (Golumbeanu et al. 2018)
ATAD3C	219293						ATAD3C				no	no	no	no		1	Romidepsin
ATAD5	79915						ATAD5				no	no	no	no		1	Romidepsin
ATAT1	79969						ATAT1				no	no	no	no		1	Romidepsin
ATF1	466						ATF1				yes	no	no	no		1	Romidepsin
ATF3	467	ATF3					ATF3		ATF3		yes	no	no	no		3	AZD5582,Disulfiram,Romidepsin
ATF5	22809								ATF5	ATF5	no	no	no	no		2	AZD5582,Ingenol B
ATG101	60673						ATG101		ATG101		no	no	no	no		2	AZD5582,Romidepsin
ATG13	9776						ATG13				no	no	no	no		1	Romidepsin
ATG14	22863								ATG14		yes	no	no	yes		1	AZD5582
ATG16L2	89849								ATG16L2		yes	no	no	no		1	AZD5582
ATG2A	23130						ATG2A				no	no	no	no		1	Romidepsin
ATG4A	115201					ATG4A	ATG4A				yes	no	no	no		2	Romidepsin,SAHA (Beliakova-Bethell et al. 2019)
ATG9B	285973						ATG9B				yes	no	no	no		1	Romidepsin
ATIC	471					ATIC	ATIC		ATIC		no	no	no	no		3	AZD5582,Romidepsin,SAHA (Beliakova-Bethell et al. 2019)
ATL1	51062			ATL1					ATL1		no	no	no	no		2	AZD5582,SAHA (Mohammadi et al. 2014)
ATM	472					ATM	ATM				yes	no	no	no		2	Romidepsin,SAHA (Beliakova-Bethell et al. 2019)
ATOX1	475								ATOX1		yes	no	no	no		1	AZD5582
ATP10A	57194					ATP10A	ATP10A		ATP10A		no	no	no	no		3	AZD5582,Romidepsin,SAHA (Beliakova-Bethell et al. 2019)
ATP10B	23120								ATP10B	ATP10B	no	no	no	no		2	AZD5582,Ingenol B
ATP11AUN	400165					ATP11AUN					no	no	no	no	lncRNA	1	SAHA (Beliakova-Bethell et al. 2019)
ATP11C	286410						ATP11C				no	no	no	no		1	Romidepsin
ATP12A	479			ATP12A							no	no	no	no		1	SAHA (Mohammadi et al. 2014)
ATP1A3	478			ATP1A3			ATP1A3				no	no	no	no		2	Romidepsin,SAHA (Mohammadi et al. 2014)
ATP1B1	481					ATP1B1	ATP1B1		ATP1B1		no	no	no	no		3	AZD5582,Romidepsin,SAHA (Beliakova-Bethell et al. 2019)
ATP1B2	482	ATP1B2		ATP1B2		ATP1B2	ATP1B2				no	no	no	no		4	Disulfiram,Romidepsin,SAHA (Beliakova-Bethell et al. 2019),SAHA (Mohammadi et al. 2014)
ATP1B3	483								ATP1B3		no	no	no	no		1	AZD5582
ATP23	91419					ATP23	ATP23				no	no	no	no		2	Romidepsin,SAHA (Beliakova-Bethell et al. 2019)
ATP2A1	487						ATP2A1		ATP2A1		no	no	no	no		2	AZD5582,Romidepsin
ATP2A1-AS1	100289092				ATP2A1-AS1	ATP2A1-AS1	ATP2A1-AS1				no	no	no	no	lncRNA	3	Romidepsin,SAHA (Beliakova-Bethell et al. 2019),SAHA (Golumbeanu et al. 2018)
ATP2B1	490								ATP2B1		yes	no	no	no		1	AZD5582
ATP2B1-AS1	338758			ATP2B1-AS1					ATP2B1-AS1		no	no	no	no	lncRNA	2	AZD5582,SAHA (Mohammadi et al. 2014)
ATP2B2	491						ATP2B2				no	no	no	no		1	Romidepsin
ATP2B3	492	ATP2B3					ATP2B3				no	no	no	no		2	Disulfiram,Romidepsin
ATP2B4	493								ATP2B4		no	no	no	no		1	AZD5582
ATP2C2	9914						ATP2C2				no	no	no	no		1	Romidepsin
ATP4A	495						ATP4A				no	no	no	no		1	Romidepsin
ATP5F1E	514			ATP5F1E							no	no	no	no		1	SAHA (Mohammadi et al. 2014)
ATP5MC1	516								ATP5MC1		no	no	no	no		1	AZD5582
ATP5MC2	517						ATP5MC2				no	no	no	no		1	Romidepsin
ATP5MC3	518								ATP5MC3		no	no	no	no		1	AZD5582
ATP5MD	84833								ATP5MD		no	no	no	no		1	AZD5582
ATP5PF	522								ATP5PF		no	no	no	no		1	AZD5582
ATP6AP1L	92270								ATP6AP1L		no	no	no	no		1	AZD5582
ATP6V0A1	535					ATP6V0A1	ATP6V0A1		ATP6V0A1		yes	yes	no	no		3	AZD5582,Romidepsin,SAHA (Beliakova-Bethell et al. 2019)
ATP6V0A4	50617						ATP6V0A4				no	no	no	no		1	Romidepsin
ATP6V0D1	9114						ATP6V0D1				yes	no	no	no		1	Romidepsin
ATP6V0E2-AS1	401431	ATP6V0E2-AS1					ATP6V0E2-AS1		ATP6V0E2-AS1		no	no	no	no	lncRNA	3	AZD5582,Disulfiram,Romidepsin
ATP6V1A	523					ATP6V1A	ATP6V1A		ATP6V1A		no	no	no	no		3	AZD5582,Romidepsin,SAHA (Beliakova-Bethell et al. 2019)
ATP6V1B1	525						ATP6V1B1				yes	no	no	no		1	Romidepsin
ATP6V1B1-AS1	101927750			ATP6V1B1-AS1		ATP6V1B1-AS1	ATP6V1B1-AS1				no	no	no	no	lncRNA	3	Romidepsin,SAHA (Beliakova-Bethell et al. 2019),SAHA (Mohammadi et al. 2014)
ATP6V1D	51382						ATP6V1D				no	no	no	no		1	Romidepsin
ATP6V1E2	90423						ATP6V1E2		ATP6V1E2		no	no	no	no		2	AZD5582,Romidepsin
ATP6V1G2	534								ATP6V1G2	ATP6V1G2	no	no	no	no		2	AZD5582,Ingenol B
ATP7B	540					ATP7B	ATP7B				no	no	no	no		2	Romidepsin,SAHA (Beliakova-Bethell et al. 2019)
ATP8A2	51761					ATP8A2	ATP8A2		ATP8A2		no	no	no	no		3	AZD5582,Romidepsin,SAHA (Beliakova-Bethell et al. 2019)
ATP8B1	5205					ATP8B1			ATP8B1		no	no	no	no		2	AZD5582,SAHA (Beliakova-Bethell et al. 2019)
ATP8B2	57198						ATP8B2				no	no	no	no		1	Romidepsin
ATP8B3	148229						ATP8B3				no	no	no	no		1	Romidepsin
ATP9A	10079								ATP9A		no	no	no	no		1	AZD5582
ATRAID	51374						ATRAID				yes	no	no	no		1	Romidepsin
ATRIP	84126						ATRIP				no	no	no	no		1	Romidepsin
ATRNL1	26033						ATRNL1				no	no	no	no		1	Romidepsin
ATXN1	6310						ATXN1				yes	no	no	no		1	Romidepsin
ATXN1-AS1	101928433			ATXN1-AS1		ATXN1-AS1					no	no	no	no	lncRNA	2	SAHA (Beliakova-Bethell et al. 2019),SAHA (Mohammadi et al. 2014)
ATXN10	25814					ATXN10	ATXN10				yes	no	no	no		2	Romidepsin,SAHA (Beliakova-Bethell et al. 2019)
ATXN7	6314						ATXN7		ATXN7		no	no	no	no		2	AZD5582,Romidepsin
ATXN7L1	222255					ATXN7L1	ATXN7L1				no	no	no	no		2	Romidepsin,SAHA (Beliakova-Bethell et al. 2019)
ATXN7L3B	552889						ATXN7L3B				no	no	no	no		1	Romidepsin
AUNIP	79000						AUNIP				no	no	no	no		1	Romidepsin
AURKA	6790			AURKA			AURKA				yes	no	no	no		2	Romidepsin,SAHA (Mohammadi et al. 2014)
AURKB	9212						AURKB		AURKB		yes	no	no	no		2	AZD5582,Romidepsin
AURKC	6795						AURKC				no	no	no	no		1	Romidepsin
AUTS2	26053					AUTS2	AUTS2		AUTS2		no	no	no	no		3	AZD5582,Romidepsin,SAHA (Beliakova-Bethell et al. 2019)
AVEN	57099			AVEN		AVEN	AVEN				no	no	no	no		3	Romidepsin,SAHA (Beliakova-Bethell et al. 2019),SAHA (Mohammadi et al. 2014)
AVIL	10677	AVIL							AVIL		no	no	no	no		2	AZD5582,Disulfiram
AVPI1	60370					AVPI1	AVPI1				no	no	no	no		2	Romidepsin,SAHA (Beliakova-Bethell et al. 2019)
AVPR2	554					AVPR2	AVPR2		AVPR2		no	no	no	no		3	AZD5582,Romidepsin,SAHA (Beliakova-Bethell et al. 2019)
AXIN2	8313								AXIN2		no	no	no	no		1	AZD5582
AXL	558								AXL		yes	no	no	no		1	AZD5582
AZIN2	113451						AZIN2		AZIN2		no	no	no	no		2	AZD5582,Romidepsin
B3GALNT1	8706		B3GALNT1			B3GALNT1	B3GALNT1				yes	no	no	no		3	IL-7,Romidepsin,SAHA (Beliakova-Bethell et al. 2019)
B3GALNT2	148789					B3GALNT2	B3GALNT2				no	no	no	no		2	Romidepsin,SAHA (Beliakova-Bethell et al. 2019)
B3GALT2	8707					B3GALT2	B3GALT2				yes	no	no	no		2	Romidepsin,SAHA (Beliakova-Bethell et al. 2019)
B3GALT4	8705						B3GALT4				yes	no	no	no		1	Romidepsin
B3GALT6	126792								B3GALT6		no	no	no	no		1	AZD5582
B3GAT1	27087			B3GAT1		B3GAT1	B3GAT1				yes	no	no	no		3	Romidepsin,SAHA (Beliakova-Bethell et al. 2019),SAHA (Mohammadi et al. 2014)
B3GLCT	145173					B3GLCT	B3GLCT				no	no	no	no		2	Romidepsin,SAHA (Beliakova-Bethell et al. 2019)
B3GNT10	100288842				B3GNT10						no	no	no	no		1	SAHA (Golumbeanu et al. 2018)
B3GNT2	10678						B3GNT2		B3GNT2		no	no	no	no		2	AZD5582,Romidepsin
B3GNT4	79369						B3GNT4				no	no	no	no		1	Romidepsin
B3GNT5	84002								B3GNT5		no	no	no	no		1	AZD5582
B4GALNT1	2583				B4GALNT1	B4GALNT1	B4GALNT1				no	no	no	no		3	Romidepsin,SAHA (Beliakova-Bethell et al. 2019),SAHA (Golumbeanu et al. 2018)
B4GALNT3	283358			B4GALNT3					B4GALNT3		no	no	no	no		2	AZD5582,SAHA (Mohammadi et al. 2014)
B4GALNT4	338707					B4GALNT4	B4GALNT4				yes	yes	no	no		2	Romidepsin,SAHA (Beliakova-Bethell et al. 2019)
B4GALT1	2683								B4GALT1		yes	no	no	no		1	AZD5582
B4GALT2	8704								B4GALT2		yes	no	no	no		1	AZD5582
B4GALT5	9334					B4GALT5	B4GALT5		B4GALT5		no	no	no	no		3	AZD5582,Romidepsin,SAHA (Beliakova-Bethell et al. 2019)
B9D2	80776			B9D2		B9D2					no	no	no	no		2	SAHA (Beliakova-Bethell et al. 2019),SAHA (Mohammadi et al. 2014)
BABAM2-AS1	100302650								BABAM2-AS1		no	no	no	no	lncRNA	1	AZD5582
BACE1	23621								BACE1		yes	no	no	no		1	AZD5582
BACE1-AS	100379571								BACE1-AS		no	no	no	no	antisense_RNA	1	AZD5582
BACH2	60468					BACH2	BACH2		BACH2		yes	no	no	no		3	AZD5582,Romidepsin,SAHA (Beliakova-Bethell et al. 2019)
BAD	572					BAD	BAD			BAD	yes	no	no	no		3	Ingenol B,Romidepsin,SAHA (Beliakova-Bethell et al. 2019)
BAG2	9532						BAG2				no	no	no	no		1	Romidepsin
BAG3	9531								BAG3		yes	no	no	no		1	AZD5582
BAIAP2	10458						BAIAP2				yes	no	no	no		1	Romidepsin
BAIAP2-DT	440465					BAIAP2-DT	BAIAP2-DT		BAIAP2-DT		no	no	no	no	lncRNA	3	AZD5582,Romidepsin,SAHA (Beliakova-Bethell et al. 2019)
BAIAP2L2	80115						BAIAP2L2		BAIAP2L2		no	no	no	no		2	AZD5582,Romidepsin
BAIAP3	8938		BAIAP3			BAIAP3	BAIAP3		BAIAP3	BAIAP3	no	no	no	no		5	AZD5582,IL-7,Ingenol B,Romidepsin,SAHA (Beliakova-Bethell et al. 2019)
BAMBI	25805					BAMBI	BAMBI				no	no	no	no		2	Romidepsin,SAHA (Beliakova-Bethell et al. 2019)
BANF1	8815								BANF1		yes	no	no	no		1	AZD5582
BARD1	580					BARD1	BARD1				yes	no	no	no		2	Romidepsin,SAHA (Beliakova-Bethell et al. 2019)
BARX2	8538						BARX2				no	no	no	no		1	Romidepsin
BASP1	10409						BASP1		BASP1		yes	no	no	no		2	AZD5582,Romidepsin
BATF	10538						BATF		BATF	BATF	no	no	no	no		3	AZD5582,Ingenol B,Romidepsin
BATF3	55509			BATF3	BATF3	BATF3			BATF3	BATF3	no	no	no	no		5	AZD5582,Ingenol B,SAHA (Beliakova-Bethell et al. 2019),SAHA (Golumbeanu et al. 2018),SAHA (Mohammadi et al. 2014)
BAX	581						BAX				yes	no	no	no		1	Romidepsin
BAZ2B	29994					BAZ2B			BAZ2B		yes	no	yes	no		2	AZD5582,SAHA (Beliakova-Bethell et al. 2019)
BBOF1	80127								BBOF1		no	no	no	no		1	AZD5582
BBS1	582								BBS1		no	no	no	no		1	AZD5582
BBS12	166379					BBS12	BBS12				no	no	no	no		2	Romidepsin,SAHA (Beliakova-Bethell et al. 2019)
BBS2	583						BBS2		BBS2		no	no	no	no		2	AZD5582,Romidepsin
BBS7	55212						BBS7				no	no	no	no		1	Romidepsin
BBX	56987						BBX				no	no	no	no		1	Romidepsin
BCAN	63827						BCAN				no	no	no	no		1	Romidepsin
BCAR1	9564						BCAR1				yes	no	no	no		1	Romidepsin
BCAR3-AS1	100129046						BCAR3-AS1				no	no	no	no	lncRNA	1	Romidepsin
BCAT1	586					BCAT1	BCAT1		BCAT1		no	no	no	no		3	AZD5582,Romidepsin,SAHA (Beliakova-Bethell et al. 2019)
BCAT2	587						BCAT2				no	no	no	no		1	Romidepsin
BCKDHB	594						BCKDHB				no	no	no	no		1	Romidepsin
BCKDK	10295								BCKDK		no	no	no	no		1	AZD5582
BCL11B	64919						BCL11B				yes	no	no	no		1	Romidepsin
BCL2	596						BCL2		BCL2		yes	no	no	no		2	AZD5582,Romidepsin
BCL2A1	597					BCL2A1	BCL2A1		BCL2A1		yes	no	no	no		3	AZD5582,Romidepsin,SAHA (Beliakova-Bethell et al. 2019)
BCL2L1	598						BCL2L1		BCL2L1		yes	no	no	no		2	AZD5582,Romidepsin
BCL2L10	10017	BCL2L10									no	no	no	no		1	Disulfiram
BCL2L11	10018						BCL2L11				yes	no	no	no		1	Romidepsin
BCL2L12	83596						BCL2L12		BCL2L12		yes	no	yes	no		2	AZD5582,Romidepsin
BCL2L14	79370								BCL2L14	BCL2L14	no	no	no	no		2	AZD5582,Ingenol B
BCL2L15	440603		BCL2L15								no	no	no	no		1	IL-7
BCL2L2	599						BCL2L2		BCL2L2		no	no	no	no		2	AZD5582,Romidepsin
BCL3	602								BCL3	BCL3	yes	no	no	no		2	AZD5582,Ingenol B
BCL6	604					BCL6	BCL6		BCL6	BCL6	yes	no	no	no		4	AZD5582,Ingenol B,Romidepsin,SAHA (Beliakova-Bethell et al. 2019)
BCL6B	255877					BCL6B	BCL6B		BCL6B		no	no	no	no		3	AZD5582,Romidepsin,SAHA (Beliakova-Bethell et al. 2019)
BCL9L	283149						BCL9L				no	no	no	no		1	Romidepsin
BCLAF1	9774					BCLAF1	BCLAF1				yes	no	yes	no		2	Romidepsin,SAHA (Beliakova-Bethell et al. 2019)
BCO2	83875	BCO2							BCO2		no	no	no	no		2	AZD5582,Disulfiram
BCORL1	63035					BCORL1	BCORL1				no	no	no	no		2	Romidepsin,SAHA (Beliakova-Bethell et al. 2019)
BCORP1	286554						BCORP1		BCORP1	BCORP1	no	no	no	no		3	AZD5582,Ingenol B,Romidepsin
BCRP2	400892								BCRP2		no	no	no	no		1	AZD5582
BCRP3	644165					BCRP3	BCRP3		BCRP3		no	no	no	no		3	AZD5582,Romidepsin,SAHA (Beliakova-Bethell et al. 2019)
BCYRN1	618	BCYRN1									no	no	no	no	lncRNA	1	Disulfiram
BDH1	622					BDH1	BDH1				no	no	no	no		2	Romidepsin,SAHA (Beliakova-Bethell et al. 2019)
BDH2	56898						BDH2				no	no	no	no		1	Romidepsin
BDNF	627								BDNF		yes	no	no	no		1	AZD5582
BDNF-AS	497258						BDNF-AS		BDNF-AS		no	no	no	no	lncRNA	2	AZD5582,Romidepsin
BEGAIN	57596								BEGAIN		no	no	no	no		1	AZD5582
BEND3	57673								BEND3		no	no	no	no		1	AZD5582
BEND5	79656						BEND5		BEND5		no	no	no	no		2	AZD5582,Romidepsin
BEST2	54831					BEST2	BEST2				no	no	no	no		2	Romidepsin,SAHA (Beliakova-Bethell et al. 2019)
BEST4	266675								BEST4		no	no	no	no		1	AZD5582
BEX2	84707			BEX2							no	no	no	no		1	SAHA (Mohammadi et al. 2014)
BEX3	27018						BEX3		BEX3		no	no	no	no		2	AZD5582,Romidepsin
BEX5	340542					BEX5	BEX5		BEX5		no	no	no	no		3	AZD5582,Romidepsin,SAHA (Beliakova-Bethell et al. 2019)
BFSP1	631			BFSP1							no	no	no	no		1	SAHA (Mohammadi et al. 2014)
BGLAP	632								BGLAP		yes	no	no	no		1	AZD5582
BHLHE40	8553				BHLHE40		BHLHE40		BHLHE40		no	no	no	no		3	AZD5582,Romidepsin,SAHA (Golumbeanu et al. 2018)
BHLHE40-AS1	100507582						BHLHE40-AS1		BHLHE40-AS1	BHLHE40-AS1	no	no	no	no	lncRNA	3	AZD5582,Ingenol B,Romidepsin
BICDL2	146439						BICDL2				no	no	no	no		1	Romidepsin
BICRAL	23506					BICRAL	BICRAL				no	no	no	no		2	Romidepsin,SAHA (Beliakova-Bethell et al. 2019)
BID	637						BID				yes	no	no	no		1	Romidepsin
BIK	638								BIK		no	no	no	no		1	AZD5582
BIN1	274					BIN1	BIN1				no	no	no	no		2	Romidepsin,SAHA (Beliakova-Bethell et al. 2019)
BIN2	51411					BIN2	BIN2		BIN2		no	no	no	no		3	AZD5582,Romidepsin,SAHA (Beliakova-Bethell et al. 2019)
BIRC3	330									BIRC3	yes	no	no	no		1	Ingenol B
BIRC5	332						BIRC5				yes	no	no	no		1	Romidepsin
BLK	640						BLK				yes	yes	no	no		1	Romidepsin
BLM	641					BLM					yes	no	no	no		1	SAHA (Beliakova-Bethell et al. 2019)
BLOC1S2	282991								BLOC1S2		no	no	no	no		1	AZD5582
BLVRA	644								BLVRA		no	no	no	no		1	AZD5582
BLVRB	645					BLVRB	BLVRB				no	no	no	no		2	Romidepsin,SAHA (Beliakova-Bethell et al. 2019)
BLZF1	8548								BLZF1		no	no	no	no		1	AZD5582
BMERB1	89927								BMERB1		no	no	no	no		1	AZD5582
BMF	90427		BMF			BMF	BMF		BMF		no	no	no	no		4	AZD5582,IL-7,Romidepsin,SAHA (Beliakova-Bethell et al. 2019)
BMI1	648						BMI1				no	no	no	no		1	Romidepsin
BMP1	649					BMP1	BMP1				yes	yes	no	no		2	Romidepsin,SAHA (Beliakova-Bethell et al. 2019)
BMP2K	55589						BMP2K		BMP2K		yes	no	yes	no		2	AZD5582,Romidepsin
BMP8A	353500						BMP8A		BMP8A		no	no	no	no		2	AZD5582,Romidepsin
BMP8B	656								BMP8B		no	no	no	no		1	AZD5582
BNIP1	662								BNIP1		no	no	no	no		1	AZD5582
BNIP3	664				BNIP3		BNIP3				yes	no	no	no		2	Romidepsin,SAHA (Golumbeanu et al. 2018)
BNIP3L	665				BNIP3L		BNIP3L				no	no	no	no		2	Romidepsin,SAHA (Golumbeanu et al. 2018)
BNIPL	149428	BNIPL							BNIPL		no	no	no	no		2	AZD5582,Disulfiram
BOD1	91272						BOD1				no	no	no	no		1	Romidepsin
BOLA2B	654483								BOLA2B		no	no	no	no		1	AZD5582
BOLA3	388962						BOLA3		BOLA3		no	no	no	no		2	AZD5582,Romidepsin
BOP1	23246				BOP1		BOP1		BOP1		yes	no	no	no		3	AZD5582,Romidepsin,SAHA (Golumbeanu et al. 2018)
BORCS7	119032					BORCS7	BORCS7				no	no	no	no		2	Romidepsin,SAHA (Beliakova-Bethell et al. 2019)
BORCS8-MEF2B	4207						BORCS8-MEF2B		BORCS8-MEF2B		no	no	no	no		2	AZD5582,Romidepsin
BPGM	669								BPGM		no	no	no	no		1	AZD5582
BPHL	670					BPHL	BPHL				no	no	no	no		2	Romidepsin,SAHA (Beliakova-Bethell et al. 2019)
BPTF	2186						BPTF				no	no	no	no		1	Romidepsin
BRCA1	672		BRCA1			BRCA1			BRCA1		yes	no	no	no		3	AZD5582,IL-7,SAHA (Beliakova-Bethell et al. 2019)
BRCA2	675		BRCA2								no	no	no	no		1	IL-7
BRD1	23774						BRD1				yes	no	no	yes		1	Romidepsin
BRD3OS	266655						BRD3OS				no	no	no	no	lncRNA	1	Romidepsin
BREA2	286076								BREA2		no	no	no	no		1	AZD5582
BRI3BP	140707					BRI3BP	BRI3BP		BRI3BP		no	no	no	no		3	AZD5582,Romidepsin,SAHA (Beliakova-Bethell et al. 2019)
BRICD5	283870				BRICD5				BRICD5		no	no	no	no		2	AZD5582,SAHA (Golumbeanu et al. 2018)
BRIP1	83990		BRIP1				BRIP1				no	no	no	no		2	IL-7,Romidepsin
BRK1	55845								BRK1		no	no	no	no		1	AZD5582
BRMS1L	84312						BRMS1L				no	no	no	no		1	Romidepsin
BRPF3	27154					BRPF3	BRPF3				no	no	no	no		2	Romidepsin,SAHA (Beliakova-Bethell et al. 2019)
BRSK1	84446								BRSK1		no	no	no	no		1	AZD5582
BRSK2	9024			BRSK2	BRSK2		BRSK2				no	no	no	no		3	Romidepsin,SAHA (Golumbeanu et al. 2018),SAHA (Mohammadi et al. 2014)
BRWD1-AS2	103091865					BRWD1-AS2					no	no	no	no	lncRNA	1	SAHA (Beliakova-Bethell et al. 2019)
BSG	682						BSG				yes	no	no	no		1	Romidepsin
BSN	8927					BSN					no	no	no	no		1	SAHA (Beliakova-Bethell et al. 2019)
BSN-DT	100132677					BSN-DT	BSN-DT				no	no	no	no	lncRNA	2	Romidepsin,SAHA (Beliakova-Bethell et al. 2019)
BSPRY	54836			BSPRY		BSPRY	BSPRY				no	no	no	no		3	Romidepsin,SAHA (Beliakova-Bethell et al. 2019),SAHA (Mohammadi et al. 2014)
BST1	683					BST1	BST1				no	no	no	no		2	Romidepsin,SAHA (Beliakova-Bethell et al. 2019)
BTBD11	121551								BTBD11		no	no	no	no		1	AZD5582
BTBD3	22903					BTBD3	BTBD3		BTBD3		no	no	no	no		3	AZD5582,Romidepsin,SAHA (Beliakova-Bethell et al. 2019)
BTBD6	90135					BTBD6					no	no	no	no		1	SAHA (Beliakova-Bethell et al. 2019)
BTBD8	284697								BTBD8		no	no	no	no		1	AZD5582
BTD	686								BTD		no	no	no	no		1	AZD5582
BTG1	694								BTG1		no	no	no	no		1	AZD5582
BTG2	7832								BTG2		yes	yes	no	no		1	AZD5582
BTG3	10950					BTG3	BTG3		BTG3		no	no	no	no		3	AZD5582,Romidepsin,SAHA (Beliakova-Bethell et al. 2019)
BTK	695	BTK									yes	no	no	no		1	Disulfiram
BTLA	151888						BTLA		BTLA	BTLA	yes	no	no	no		3	AZD5582,Ingenol B,Romidepsin
BTN2A1	11120						BTN2A1				no	no	no	no		1	Romidepsin
BTN2A2	10385					BTN2A2				BTN2A2	no	no	no	no		2	Ingenol B,SAHA (Beliakova-Bethell et al. 2019)
BTN2A3P	54718			BTN2A3P							no	no	no	no		1	SAHA (Mohammadi et al. 2014)
BTN3A1	11119					BTN3A1	BTN3A1		BTN3A1		no	no	no	no		3	AZD5582,Romidepsin,SAHA (Beliakova-Bethell et al. 2019)
BTN3A2	11118					BTN3A2	BTN3A2		BTN3A2		no	no	no	no		3	AZD5582,Romidepsin,SAHA (Beliakova-Bethell et al. 2019)
BTN3A3	10384					BTN3A3	BTN3A3		BTN3A3		no	no	no	no		3	AZD5582,Romidepsin,SAHA (Beliakova-Bethell et al. 2019)
BTNL10	100129094					BTNL10	BTNL10				no	no	no	no		2	Romidepsin,SAHA (Beliakova-Bethell et al. 2019)
BUB1	699						BUB1				yes	no	no	no		1	Romidepsin
BUB1B	701					BUB1B	BUB1B				yes	no	no	no		2	Romidepsin,SAHA (Beliakova-Bethell et al. 2019)
BUD31	8896						BUD31				yes	no	no	no		1	Romidepsin
BYSL	705								BYSL		no	no	no	no		1	AZD5582
BZW1	9689						BZW1		BZW1		no	no	no	no		2	AZD5582,Romidepsin
BZW2	28969								BZW2		no	no	no	no		1	AZD5582
C10orf105	414152								C10orf105	C10orf105	no	no	no	no		2	AZD5582,Ingenol B
C10orf91	170393				C10orf91						no	no	no	no		1	SAHA (Golumbeanu et al. 2018)
C10orf95	79946								C10orf95		no	no	no	no		1	AZD5582
C11orf21	29125	C11orf21		C11orf21		C11orf21	C11orf21		C11orf21		no	no	no	no		5	AZD5582,Disulfiram,Romidepsin,SAHA (Beliakova-Bethell et al. 2019),SAHA (Mohammadi et al. 2014)
C11orf42	160298						C11orf42		C11orf42		no	no	no	no		2	AZD5582,Romidepsin
C11orf45	219833						C11orf45		C11orf45		no	no	no	no		2	AZD5582,Romidepsin
C11orf65	160140						C11orf65				no	no	no	no		1	Romidepsin
C11orf68	83638					C11orf68	C11orf68				no	no	no	no		2	Romidepsin,SAHA (Beliakova-Bethell et al. 2019)
C11orf71	54494						C11orf71		C11orf71		no	no	no	no		2	AZD5582,Romidepsin
C11orf72	100505621					C11orf72	C11orf72				no	no	no	no	lncRNA	2	Romidepsin,SAHA (Beliakova-Bethell et al. 2019)
C11orf80	79703								C11orf80		no	no	no	no		1	AZD5582
C11orf95	65998			C11orf95		C11orf95	C11orf95		C11orf95		no	no	no	no		4	AZD5582,Romidepsin,SAHA (Beliakova-Bethell et al. 2019),SAHA (Mohammadi et al. 2014)
C11orf98	102288414			C11orf98					C11orf98		no	no	no	no		2	AZD5582,SAHA (Mohammadi et al. 2014)
C12orf40	283461					C12orf40	C12orf40				no	no	no	no		2	Romidepsin,SAHA (Beliakova-Bethell et al. 2019)
C12orf42	374470					C12orf42	C12orf42		C12orf42		no	no	no	no		3	AZD5582,Romidepsin,SAHA (Beliakova-Bethell et al. 2019)
C12orf43	64897					C12orf43					no	no	no	no		1	SAHA (Beliakova-Bethell et al. 2019)
C12orf45	121053								C12orf45		no	no	no	no		1	AZD5582
C12orf60	144608						C12orf60				no	no	no	no		1	Romidepsin
C12orf66	144577						C12orf66				no	no	no	no		1	Romidepsin
C12orf71	728858								C12orf71		no	no	no	no		1	AZD5582
C12orf75	387882					C12orf75	C12orf75				no	no	no	no		2	Romidepsin,SAHA (Beliakova-Bethell et al. 2019)
C13orf46	100507747								C13orf46	C13orf46	no	no	no	no		2	AZD5582,Ingenol B
C14orf132	56967								C14orf132		no	no	no	no		1	AZD5582
C14orf93	60686								C14orf93		no	no	no	no		1	AZD5582
C15orf41	84529						C15orf41				no	no	no	no		1	Romidepsin
C15orf48	84419						C15orf48		C15orf48		no	no	no	no		2	AZD5582,Romidepsin
C15orf65	145788					C15orf65					no	no	no	no		1	SAHA (Beliakova-Bethell et al. 2019)
C16orf46	123775					C16orf46	C16orf46				no	no	no	no		2	Romidepsin,SAHA (Beliakova-Bethell et al. 2019)
C16orf54	283897					C16orf54	C16orf54				yes	no	no	no		2	Romidepsin,SAHA (Beliakova-Bethell et al. 2019)
C16orf70	80262						C16orf70				no	no	no	no		1	Romidepsin
C16orf71	146562								C16orf71		no	no	no	no		1	AZD5582
C16orf74	404550			C16orf74		C16orf74	C16orf74		C16orf74		no	no	no	no		4	AZD5582,Romidepsin,SAHA (Beliakova-Bethell et al. 2019),SAHA (Mohammadi et al. 2014)
C16orf86	388284								C16orf86		no	no	no	no		1	AZD5582
C16orf87	388272					C16orf87	C16orf87				no	no	no	no		2	Romidepsin,SAHA (Beliakova-Bethell et al. 2019)
C16orf91	283951						C16orf91				no	no	no	no		1	Romidepsin
C16orf96	342346						C16orf96		C16orf96		no	no	no	no		2	AZD5582,Romidepsin
C17orf107	100130311					C17orf107	C17orf107		C17orf107		no	no	no	no		3	AZD5582,Romidepsin,SAHA (Beliakova-Bethell et al. 2019)
C17orf50	146853						C17orf50				no	no	no	no		1	Romidepsin
C17orf58	284018						C17orf58		C17orf58		no	no	no	no		2	AZD5582,Romidepsin
C17orf67	339210								C17orf67		no	no	no	no		1	AZD5582
C17orf97	400566						C17orf97				no	no	no	no		1	Romidepsin
C18orf65	400658					C18orf65					no	no	no	no		1	SAHA (Beliakova-Bethell et al. 2019)
C19orf47	126526						C19orf47				no	no	no	no		1	Romidepsin
C19orf54	284325						C19orf54				no	no	no	no		1	Romidepsin
C19orf71	100128569						C19orf71				no	no	no	no		1	Romidepsin
C19orf73	55150						C19orf73				no	no	no	no		1	Romidepsin
C1orf112	55732						C1orf112				no	no	no	no		1	Romidepsin
C1orf131	128061						C1orf131				no	no	no	no		1	Romidepsin
C1orf162	128346					C1orf162	C1orf162		C1orf162		no	no	no	no		3	AZD5582,Romidepsin,SAHA (Beliakova-Bethell et al. 2019)
C1orf167	284498						C1orf167				no	no	no	no		1	Romidepsin
C1orf194	127003			C1orf194	C1orf194		C1orf194				no	no	no	no		3	Romidepsin,SAHA (Golumbeanu et al. 2018),SAHA (Mohammadi et al. 2014)
C1orf198	84886						C1orf198				no	no	no	no		1	Romidepsin
C1orf220	400798					C1orf220	C1orf220		C1orf220		no	no	no	no	lncRNA	3	AZD5582,Romidepsin,SAHA (Beliakova-Bethell et al. 2019)
C1orf226	400793						C1orf226				no	no	no	no		1	Romidepsin
C1orf43	25912						C1orf43				no	no	no	no		1	Romidepsin
C1orf54	79630					C1orf54	C1orf54		C1orf54		no	no	no	no		3	AZD5582,Romidepsin,SAHA (Beliakova-Bethell et al. 2019)
C1orf56	54964						C1orf56				no	no	no	no		1	Romidepsin
C1orf61	10485					C1orf61	C1orf61				no	no	no	no		2	Romidepsin,SAHA (Beliakova-Bethell et al. 2019)
C1orf74	148304					C1orf74					no	no	no	no		1	SAHA (Beliakova-Bethell et al. 2019)
C1QBP	708								C1QBP		yes	no	no	no		1	AZD5582
C1QL1	10882						C1QL1				no	no	no	no		1	Romidepsin
C1QL4	338761						C1QL4				no	no	no	no		1	Romidepsin
C1QTNF12	388581						C1QTNF12				no	no	no	no		1	Romidepsin
C1QTNF3	114899						C1QTNF3		C1QTNF3		no	no	no	no		2	AZD5582,Romidepsin
C1QTNF6	114904						C1QTNF6		C1QTNF6		no	no	no	no		2	AZD5582,Romidepsin
C1QTNF7	114905						C1QTNF7				no	no	no	no		1	Romidepsin
C1QTNF9	338872						C1QTNF9				no	no	no	no		1	Romidepsin
C1R	715									C1R	no	no	no	no		1	Ingenol B
C1RL	51279						C1RL				yes	no	no	no		1	Romidepsin
C1RL-AS1	283314					C1RL-AS1	C1RL-AS1				no	no	no	no	lncRNA	2	Romidepsin,SAHA (Beliakova-Bethell et al. 2019)
C1S	716	C1S		C1S					C1S		no	no	no	no		3	AZD5582,Disulfiram,SAHA (Mohammadi et al. 2014)
C2	717					C2	C2		C2		no	no	no	no		3	AZD5582,Romidepsin,SAHA (Beliakova-Bethell et al. 2019)
C20orf194	25943					C20orf194					no	no	no	no		1	SAHA (Beliakova-Bethell et al. 2019)
C20orf197	284756	C20orf197			C20orf197		C20orf197		C20orf197	C20orf197	no	no	no	no	lncRNA	5	AZD5582,Disulfiram,Ingenol B,Romidepsin,SAHA (Golumbeanu et al. 2018)
C20orf203	284805	C20orf203									no	no	no	no		1	Disulfiram
C20orf27	54976				C20orf27						no	no	no	no		1	SAHA (Golumbeanu et al. 2018)
C20orf96	140680			C20orf96		C20orf96	C20orf96				no	no	no	no		3	Romidepsin,SAHA (Beliakova-Bethell et al. 2019),SAHA (Mohammadi et al. 2014)
C21orf58	54058					C21orf58	C21orf58		C21orf58		no	no	no	no		3	AZD5582,Romidepsin,SAHA (Beliakova-Bethell et al. 2019)
C21orf62	56245			C21orf62					C21orf62		no	no	no	no		2	AZD5582,SAHA (Mohammadi et al. 2014)
C21orf62-AS1	54067								C21orf62-AS1		no	no	no	no	lncRNA	1	AZD5582
C22orf15	150248								C22orf15		no	no	no	no		1	AZD5582
C22orf23	84645					C22orf23	C22orf23				no	no	no	no		2	Romidepsin,SAHA (Beliakova-Bethell et al. 2019)
C22orf24	25775								C22orf24		no	no	no	no		1	AZD5582
C22orf34	348645					C22orf34					no	no	no	no		1	SAHA (Beliakova-Bethell et al. 2019)
C22orf39	128977								C22orf39		no	no	no	no		1	AZD5582
C22orf46	79640					C22orf46	C22orf46				no	no	no	no		2	Romidepsin,SAHA (Beliakova-Bethell et al. 2019)
C2CD2	25966					C2CD2	C2CD2		C2CD2		no	no	no	no		3	AZD5582,Romidepsin,SAHA (Beliakova-Bethell et al. 2019)
C2CD4A	145741						C2CD4A				no	no	no	no		1	Romidepsin
C2CD4D-AS1	100132111						C2CD4D-AS1		C2CD4D-AS1		no	no	no	no	lncRNA	2	AZD5582,Romidepsin
C2CD5	9847						C2CD5				no	no	no	no		1	Romidepsin
C2CD6	151254						C2CD6				no	no	no	no		1	Romidepsin
C2orf15	150590			C2orf15					C2orf15		no	no	no	no		2	AZD5582,SAHA (Mohammadi et al. 2014)
C2orf16	84226								C2orf16		no	no	no	no		1	AZD5582
C2orf66	401027	C2orf66	C2orf66								no	no	no	no		2	Disulfiram,IL-7
C2orf68	388969								C2orf68		no	no	no	no		1	AZD5582
C2orf72	257407				C2orf72						no	no	no	no		1	SAHA (Golumbeanu et al. 2018)
C2orf73	129852					C2orf73					no	no	no	no		1	SAHA (Beliakova-Bethell et al. 2019)
C2orf74	339804					C2orf74	C2orf74				no	no	no	no		2	Romidepsin,SAHA (Beliakova-Bethell et al. 2019)
C2orf88	84281								C2orf88		no	no	no	no		1	AZD5582
C3	718						C3				yes	no	no	no		1	Romidepsin
C3orf33	285315					C3orf33	C3orf33				no	no	no	no		2	Romidepsin,SAHA (Beliakova-Bethell et al. 2019)
C3orf35	339883								C3orf35		no	no	no	no		1	AZD5582
C3orf38	285237						C3orf38				no	no	no	no		1	Romidepsin
C4BPB	725						C4BPB		C4BPB		no	no	no	no		2	AZD5582,Romidepsin
C4orf19	55286								C4orf19		no	no	no	no		1	AZD5582
C4orf3	401152						C4orf3				no	no	no	no		1	Romidepsin
C4orf33	132321					C4orf33	C4orf33				yes	no	no	no		2	Romidepsin,SAHA (Beliakova-Bethell et al. 2019)
C4orf46	201725					C4orf46	C4orf46				no	no	no	no		2	Romidepsin,SAHA (Beliakova-Bethell et al. 2019)
C4orf47	441054	C4orf47			C4orf47		C4orf47				no	no	no	no		3	Disulfiram,Romidepsin,SAHA (Golumbeanu et al. 2018)
C4orf48	401115						C4orf48		C4orf48	C4orf48	no	no	no	no		3	AZD5582,Ingenol B,Romidepsin
C4orf50	389197						C4orf50				no	no	no	no		1	Romidepsin
C4orf51	646603					C4orf51					no	no	no	no		1	SAHA (Beliakova-Bethell et al. 2019)
C5	727								C5		yes	no	no	no		1	AZD5582
C5AR1	728								C5AR1		yes	no	no	no		1	AZD5582
C5orf30	90355					C5orf30					no	no	no	no		1	SAHA (Beliakova-Bethell et al. 2019)
C5orf46	389336			C5orf46							no	no	no	no		1	SAHA (Mohammadi et al. 2014)
C5orf58	133874						C5orf58				no	no	no	no		1	Romidepsin
C5orf63	401207								C5orf63		no	no	no	no		1	AZD5582
C6orf132	647024					C6orf132	C6orf132				no	no	no	no		2	Romidepsin,SAHA (Beliakova-Bethell et al. 2019)
C6orf163	206412								C6orf163		no	no	no	no		1	AZD5582
C6orf201	404220								C6orf201		no	no	no	no		1	AZD5582
C7orf57	136288				C7orf57		C7orf57		C7orf57		no	no	no	no		3	AZD5582,Romidepsin,SAHA (Golumbeanu et al. 2018)
C7orf61	402573								C7orf61		no	no	no	no		1	AZD5582
C8orf44	56260								C8orf44		no	no	no	no	lncRNA	1	AZD5582
C8orf88	100127983					C8orf88	C8orf88		C8orf88		no	no	no	no		3	AZD5582,Romidepsin,SAHA (Beliakova-Bethell et al. 2019)
C9orf106	414318					C9orf106	C9orf106				no	no	no	no	lncRNA	2	Romidepsin,SAHA (Beliakova-Bethell et al. 2019)
C9orf116	138162						C9orf116				no	no	no	no		1	Romidepsin
C9orf131	138724			C9orf131							yes	no	no	no		1	SAHA (Mohammadi et al. 2014)
C9orf139	401563					C9orf139	C9orf139		C9orf139		no	no	no	no		3	AZD5582,Romidepsin,SAHA (Beliakova-Bethell et al. 2019)
C9orf153	389766	C9orf153					C9orf153				no	no	no	no		2	Disulfiram,Romidepsin
C9orf16	79095				C9orf16				C9orf16		no	no	no	no		2	AZD5582,SAHA (Golumbeanu et al. 2018)
C9orf24	84688					C9orf24			C9orf24		no	no	no	no		2	AZD5582,SAHA (Beliakova-Bethell et al. 2019)
C9orf43	257169								C9orf43		no	no	no	no		1	AZD5582
C9orf47	286223						C9orf47				no	no	no	no		1	Romidepsin
C9orf64	84267								C9orf64		no	no	no	no		1	AZD5582
CA13	377677			CA13							no	no	no	no		1	SAHA (Mohammadi et al. 2014)
CA14	23632								CA14		no	no	no	no		1	AZD5582
CA2	760						CA2		CA2		yes	no	no	no		2	AZD5582,Romidepsin
CA6	765						CA6		CA6		no	no	no	no		2	AZD5582,Romidepsin
CA9	768								CA9		yes	no	no	no		1	AZD5582
CAAP1	79886								CAAP1		no	no	no	no		1	AZD5582
CAB39L	81617					CAB39L	CAB39L				no	no	no	no		2	Romidepsin,SAHA (Beliakova-Bethell et al. 2019)
CABLES1	91768					CABLES1	CABLES1		CABLES1		yes	no	no	no		3	AZD5582,Romidepsin,SAHA (Beliakova-Bethell et al. 2019)
CABLES2	81928						CABLES2				no	no	no	no		1	Romidepsin
CABP1	9478						CABP1				no	no	no	no		1	Romidepsin
CABP4	57010								CABP4		no	no	no	no		1	AZD5582
CABYR	26256	CABYR									no	no	no	no		1	Disulfiram
CACFD1	11094			CACFD1	CACFD1	CACFD1	CACFD1				no	no	no	no		4	Romidepsin,SAHA (Beliakova-Bethell et al. 2019),SAHA (Golumbeanu et al. 2018),SAHA (Mohammadi et al. 2014)
CACNA1A	773								CACNA1A		no	no	no	no		1	AZD5582
CACNA1B	774						CACNA1B				no	no	no	no		1	Romidepsin
CACNA1C	775			CACNA1C					CACNA1C		no	no	no	no		2	AZD5582,SAHA (Mohammadi et al. 2014)
CACNA1C-AS1	100652846						CACNA1C-AS1		CACNA1C-AS1		no	no	no	no	lncRNA	2	AZD5582,Romidepsin
CACNA1C-AS2	100874235			CACNA1C-AS2			CACNA1C-AS2		CACNA1C-AS2		no	no	no	no	lncRNA	3	AZD5582,Romidepsin,SAHA (Mohammadi et al. 2014)
CACNA1F	778			CACNA1F					CACNA1F		no	no	no	no		2	AZD5582,SAHA (Mohammadi et al. 2014)
CACNA1G	8913					CACNA1G	CACNA1G				no	no	no	no		2	Romidepsin,SAHA (Beliakova-Bethell et al. 2019)
CACNA1H	8912			CACNA1H			CACNA1H				no	no	no	no		2	Romidepsin,SAHA (Mohammadi et al. 2014)
CACNA1I	8911		CACNA1I	CACNA1I		CACNA1I	CACNA1I		CACNA1I	CACNA1I	no	no	no	no		6	AZD5582,IL-7,Ingenol B,Romidepsin,SAHA (Beliakova-Bethell et al. 2019),SAHA (Mohammadi et al. 2014)
CACNA1S	779						CACNA1S				no	no	no	no		1	Romidepsin
CACNA2D2	9254								CACNA2D2		no	no	no	no		1	AZD5582
CACNA2D4	93589					CACNA2D4	CACNA2D4				no	no	no	no		2	Romidepsin,SAHA (Beliakova-Bethell et al. 2019)
CACNB3	784			CACNB3		CACNB3	CACNB3				no	no	no	no		3	Romidepsin,SAHA (Beliakova-Bethell et al. 2019),SAHA (Mohammadi et al. 2014)
CACNB4	785					CACNB4	CACNB4				no	no	no	no		2	Romidepsin,SAHA (Beliakova-Bethell et al. 2019)
CACNG8	59283						CACNG8				no	no	no	no		1	Romidepsin
CACTIN-AS1	404665						CACTIN-AS1				no	no	no	no	lncRNA	1	Romidepsin
CACYBP	27101								CACYBP		yes	no	no	no		1	AZD5582
CADM1	23705					CADM1	CADM1		CADM1		no	no	no	no		3	AZD5582,Romidepsin,SAHA (Beliakova-Bethell et al. 2019)
CADM4	199731			CADM4	CADM4	CADM4	CADM4				no	no	no	no		4	Romidepsin,SAHA (Beliakova-Bethell et al. 2019),SAHA (Golumbeanu et al. 2018),SAHA (Mohammadi et al. 2014)
CAGE1	285782					CAGE1					no	no	no	no		1	SAHA (Beliakova-Bethell et al. 2019)
CALB1	793						CALB1		CALB1		no	no	no	no		2	AZD5582,Romidepsin
CALCOCO1	57658								CALCOCO1		yes	yes	no	no		1	AZD5582
CALCRL	10203					CALCRL	CALCRL				no	no	no	no		2	Romidepsin,SAHA (Beliakova-Bethell et al. 2019)
CALD1	800			CALD1		CALD1	CALD1		CALD1		no	no	no	no		4	AZD5582,Romidepsin,SAHA (Beliakova-Bethell et al. 2019),SAHA (Mohammadi et al. 2014)
CALHM2	51063					CALHM2	CALHM2				no	no	no	no		2	Romidepsin,SAHA (Beliakova-Bethell et al. 2019)
CALHM5	254228			CALHM5							no	no	no	no		1	SAHA (Mohammadi et al. 2014)
CALHM6	441168	CALHM6									yes	no	no	no		1	Disulfiram
CALR	811						CALR		CALR		yes	no	no	no		2	AZD5582,Romidepsin
CALY	50632			CALY		CALY	CALY		CALY	CALY	no	no	no	no		5	AZD5582,Ingenol B,Romidepsin,SAHA (Beliakova-Bethell et al. 2019),SAHA (Mohammadi et al. 2014)
CAMK1D	57118						CAMK1D				yes	no	yes	no		1	Romidepsin
CAMK2D	817						CAMK2D				no	no	no	no		1	Romidepsin
CAMK2G	818								CAMK2G		yes	no	no	no		1	AZD5582
CAMK2N1	55450			CAMK2N1		CAMK2N1					no	no	no	no		2	SAHA (Beliakova-Bethell et al. 2019),SAHA (Mohammadi et al. 2014)
CAMK2N2	94032			CAMK2N2		CAMK2N2	CAMK2N2				no	no	no	no		3	Romidepsin,SAHA (Beliakova-Bethell et al. 2019),SAHA (Mohammadi et al. 2014)
CAMK4	814						CAMK4				yes	no	no	no		1	Romidepsin
CAMKV	79012					CAMKV	CAMKV				no	no	no	no		2	Romidepsin,SAHA (Beliakova-Bethell et al. 2019)
CAMSAP2	23271					CAMSAP2					no	no	no	no		1	SAHA (Beliakova-Bethell et al. 2019)
CAMSAP3	57662			CAMSAP3		CAMSAP3	CAMSAP3				yes	no	no	no		3	Romidepsin,SAHA (Beliakova-Bethell et al. 2019),SAHA (Mohammadi et al. 2014)
CAMTA1	23261						CAMTA1				no	no	no	no		1	Romidepsin
CAP1	10487								CAP1		no	no	no	no		1	AZD5582
CAPN1	823					CAPN1	CAPN1				yes	no	no	no		2	Romidepsin,SAHA (Beliakova-Bethell et al. 2019)
CAPN10-DT	101752400								CAPN10-DT		no	no	no	no	lncRNA	1	AZD5582
CAPN12	147968					CAPN12	CAPN12				yes	no	no	no		2	Romidepsin,SAHA (Beliakova-Bethell et al. 2019)
CAPN14	440854			CAPN14			CAPN14				yes	no	no	no		2	Romidepsin,SAHA (Mohammadi et al. 2014)
CAPN2	824					CAPN2	CAPN2		CAPN2		yes	no	no	no		3	AZD5582,Romidepsin,SAHA (Beliakova-Bethell et al. 2019)
CAPN3	825						CAPN3		CAPN3		yes	no	no	yes		2	AZD5582,Romidepsin
CAPN5	726					CAPN5	CAPN5				no	no	no	no		2	Romidepsin,SAHA (Beliakova-Bethell et al. 2019)
CAPN7	23473								CAPN7		no	no	no	no		1	AZD5582
CAPNS1	826						CAPNS1				no	no	no	no		1	Romidepsin
CAPRIN2	65981								CAPRIN2		no	no	no	no		1	AZD5582
CAPS	828								CAPS		no	no	no	no		1	AZD5582
CAPS2	84698			CAPS2					CAPS2		yes	no	no	no		2	AZD5582,SAHA (Mohammadi et al. 2014)
CAPSL	133690					CAPSL					no	no	no	no		1	SAHA (Beliakova-Bethell et al. 2019)
CARD10	29775						CARD10				no	no	no	no		1	Romidepsin
CARD11	84433					CARD11	CARD11				no	no	no	no		2	Romidepsin,SAHA (Beliakova-Bethell et al. 2019)
CARD14	79092		CARD14				CARD14		CARD14		no	no	no	no		3	AZD5582,IL-7,Romidepsin
CARD16	114769						CARD16				yes	no	no	no		1	Romidepsin
CARD17	440068					CARD17			CARD17		no	no	no	no		2	AZD5582,SAHA (Beliakova-Bethell et al. 2019)
CARD19	84270						CARD19				no	no	no	no		1	Romidepsin
CARD6	84674					CARD6	CARD6				no	no	no	no		2	Romidepsin,SAHA (Beliakova-Bethell et al. 2019)
CARD8	22900					CARD8	CARD8				no	no	no	no		2	Romidepsin,SAHA (Beliakova-Bethell et al. 2019)
CARD8-AS1	100505812					CARD8-AS1	CARD8-AS1				no	no	no	no	lncRNA	2	Romidepsin,SAHA (Beliakova-Bethell et al. 2019)
CARF	79800								CARF		no	no	no	no		1	AZD5582
CARHSP1	23589						CARHSP1				no	no	no	no		1	Romidepsin
CARMIL2	146206			CARMIL2		CARMIL2	CARMIL2				yes	no	no	no		3	Romidepsin,SAHA (Beliakova-Bethell et al. 2019),SAHA (Mohammadi et al. 2014)
CARMIL3	90668			CARMIL3	CARMIL3	CARMIL3	CARMIL3		CARMIL3		no	no	no	no		5	AZD5582,Romidepsin,SAHA (Beliakova-Bethell et al. 2019),SAHA (Golumbeanu et al. 2018),SAHA (Mohammadi et al. 2014)
CARNMT1-AS1	101927380								CARNMT1-AS1		no	no	no	no	lncRNA	1	AZD5582
CARS1	833						CARS1				no	no	no	no		1	Romidepsin
CASC1	55259					CASC1	CASC1				no	no	no	no		2	Romidepsin,SAHA (Beliakova-Bethell et al. 2019)
CASC11	100270680			CASC11							no	no	no	no	lncRNA	1	SAHA (Mohammadi et al. 2014)
CASC2	255082					CASC2	CASC2				no	no	no	no	lncRNA	2	Romidepsin,SAHA (Beliakova-Bethell et al. 2019)
CASC21	103021164					CASC21	CASC21		CASC21		no	no	no	no	lncRNA	3	AZD5582,Romidepsin,SAHA (Beliakova-Bethell et al. 2019)
CASD1	64921					CASD1	CASD1				no	no	no	no		2	Romidepsin,SAHA (Beliakova-Bethell et al. 2019)
CASK	8573						CASK		CASK		no	no	no	no		2	AZD5582,Romidepsin
CASKIN1	57524			CASKIN1			CASKIN1				no	no	no	no		2	Romidepsin,SAHA (Mohammadi et al. 2014)
CASKIN2	57513					CASKIN2	CASKIN2		CASKIN2		no	no	no	no		3	AZD5582,Romidepsin,SAHA (Beliakova-Bethell et al. 2019)
CASP1	834					CASP1	CASP1				yes	no	no	no		2	Romidepsin,SAHA (Beliakova-Bethell et al. 2019)
CASP17P	643733			CASP17P		CASP17P	CASP17P				no	no	no	no		3	Romidepsin,SAHA (Beliakova-Bethell et al. 2019),SAHA (Mohammadi et al. 2014)
CASP4	837					CASP4	CASP4				no	no	no	no		2	Romidepsin,SAHA (Beliakova-Bethell et al. 2019)
CASP5	838				CASP5						no	no	no	no		1	SAHA (Golumbeanu et al. 2018)
CASP8	841						CASP8		CASP8		yes	no	no	no		2	AZD5582,Romidepsin
CASP9	842						CASP9				yes	no	no	no		1	Romidepsin
CASS4	57091					CASS4	CASS4			CASS4	no	no	no	no		3	Ingenol B,Romidepsin,SAHA (Beliakova-Bethell et al. 2019)
CASTOR1	652968					CASTOR1	CASTOR1				no	no	no	no		2	Romidepsin,SAHA (Beliakova-Bethell et al. 2019)
CASTOR2	729438						CASTOR2				no	no	no	no		1	Romidepsin
CASZ1	54897					CASZ1			CASZ1	CASZ1	no	no	no	no		3	AZD5582,Ingenol B,SAHA (Beliakova-Bethell et al. 2019)
CATIP-AS1	101928513			CATIP-AS1							no	no	no	no	lncRNA	1	SAHA (Mohammadi et al. 2014)
CATSPER2	117155			CATSPER2			CATSPER2				no	no	no	no		2	Romidepsin,SAHA (Mohammadi et al. 2014)
CATSPER2P1	440278			CATSPER2P1							no	no	no	no		1	SAHA (Mohammadi et al. 2014)
CATSPER3	347732					CATSPER3					yes	no	no	no		1	SAHA (Beliakova-Bethell et al. 2019)
CATSPERD	257062						CATSPERD				no	no	no	no		1	Romidepsin
CATSPERE	257044	CATSPERE							CATSPERE		no	no	no	no		2	AZD5582,Disulfiram
CATSPERG	57828								CATSPERG		no	no	no	no		1	AZD5582
CATSPERZ	25858					CATSPERZ	CATSPERZ				no	no	no	no		2	Romidepsin,SAHA (Beliakova-Bethell et al. 2019)
CAV1	857									CAV1	yes	no	no	no		1	Ingenol B
CAVIN1	284119					CAVIN1	CAVIN1		CAVIN1		no	no	no	no		3	AZD5582,Romidepsin,SAHA (Beliakova-Bethell et al. 2019)
CAVIN2	8436			CAVIN2							no	no	no	no		1	SAHA (Mohammadi et al. 2014)
CBARP	255057			CBARP		CBARP	CBARP		CBARP		no	no	no	no		4	AZD5582,Romidepsin,SAHA (Beliakova-Bethell et al. 2019),SAHA (Mohammadi et al. 2014)
CBFA2T2	9139								CBFA2T2		no	no	no	no		1	AZD5582
CBLN3	643866									CBLN3	no	no	no	no		1	Ingenol B
CBS	875		CBS								no	no	no	no		1	IL-7
CBSL	102724560		CBSL							CBSL	no	no	no	no		2	IL-7,Ingenol B
CBX2	84733				CBX2	CBX2	CBX2				yes	no	no	no		3	Romidepsin,SAHA (Beliakova-Bethell et al. 2019),SAHA (Golumbeanu et al. 2018)
CBX3P2	645158								CBX3P2		no	no	no	no		1	AZD5582
CBX6	23466								CBX6		no	no	no	no		1	AZD5582
CBX7	23492						CBX7				no	no	no	no		1	Romidepsin
CBX8	57332						CBX8				no	no	no	no		1	Romidepsin
CBY3	646019								CBY3		no	no	no	no		1	AZD5582
CC2D1B	200014						CC2D1B				no	no	no	no		1	Romidepsin
CC2D2A	57545								CC2D2A		no	no	no	no		1	AZD5582
CC2D2B	387707					CC2D2B	CC2D2B		CC2D2B		no	no	no	no		3	AZD5582,Romidepsin,SAHA (Beliakova-Bethell et al. 2019)
CCAR1	55749						CCAR1				yes	yes	no	no		1	Romidepsin
CCAT1	100507056					CCAT1					no	no	no	no	lncRNA	1	SAHA (Beliakova-Bethell et al. 2019)
CCAT2	101805488								CCAT2		no	no	no	no	lncRNA	1	AZD5582
CCDC102A	92922					CCDC102A	CCDC102A			CCDC102A	no	no	no	no		3	Ingenol B,Romidepsin,SAHA (Beliakova-Bethell et al. 2019)
CCDC102B	79839			CCDC102B					CCDC102B		no	no	no	no		2	AZD5582,SAHA (Mohammadi et al. 2014)
CCDC103	388389					CCDC103	CCDC103				no	no	no	no		2	Romidepsin,SAHA (Beliakova-Bethell et al. 2019)
CCDC107	203260								CCDC107	CCDC107	no	no	no	no		2	AZD5582,Ingenol B
CCDC110	256309					CCDC110	CCDC110		CCDC110		no	no	no	no		3	AZD5582,Romidepsin,SAHA (Beliakova-Bethell et al. 2019)
CCDC112	153733					CCDC112	CCDC112		CCDC112		no	no	no	no		3	AZD5582,Romidepsin,SAHA (Beliakova-Bethell et al. 2019)
CCDC113	29070						CCDC113				no	no	no	no		1	Romidepsin
CCDC114	93233								CCDC114	CCDC114	no	no	no	no		2	AZD5582,Ingenol B
CCDC116	164592						CCDC116				no	no	no	no		1	Romidepsin
CCDC121	79635								CCDC121		no	no	no	no		1	AZD5582
CCDC124	115098								CCDC124		no	no	no	no		1	AZD5582
CCDC13	152206	CCDC13					CCDC13		CCDC13		no	no	no	no		3	AZD5582,Disulfiram,Romidepsin
CCDC136	64753					CCDC136					no	no	no	no		1	SAHA (Beliakova-Bethell et al. 2019)
CCDC138	165055						CCDC138				no	no	no	no		1	Romidepsin
CCDC14	64770								CCDC14		no	no	no	no		1	AZD5582
CCDC141	285025						CCDC141				no	no	no	no		1	Romidepsin
CCDC144A	9720								CCDC144A		no	no	no	no		1	AZD5582
CCDC144B	284047								CCDC144B		no	no	no	no		1	AZD5582
CCDC144CP	348254								CCDC144CP		no	no	no	no		1	AZD5582
CCDC146	57639					CCDC146	CCDC146		CCDC146		no	no	no	no		3	AZD5582,Romidepsin,SAHA (Beliakova-Bethell et al. 2019)
CCDC148	130940					CCDC148	CCDC148				no	no	no	no		2	Romidepsin,SAHA (Beliakova-Bethell et al. 2019)
CCDC149	91050				CCDC149						no	no	no	no		1	SAHA (Golumbeanu et al. 2018)
CCDC150	284992	CCDC150				CCDC150					no	no	no	no		2	Disulfiram,SAHA (Beliakova-Bethell et al. 2019)
CCDC151	115948					CCDC151	CCDC151				no	no	no	no		2	Romidepsin,SAHA (Beliakova-Bethell et al. 2019)
CCDC152	100129792			CCDC152							no	no	no	no		1	SAHA (Mohammadi et al. 2014)
CCDC153	283152								CCDC153		no	no	no	no		1	AZD5582
CCDC154	645811				CCDC154		CCDC154		CCDC154		no	no	no	no		3	AZD5582,Romidepsin,SAHA (Golumbeanu et al. 2018)
CCDC157	550631						CCDC157				no	no	no	no		1	Romidepsin
CCDC168	643677					CCDC168	CCDC168		CCDC168		no	no	no	no		3	AZD5582,Romidepsin,SAHA (Beliakova-Bethell et al. 2019)
CCDC17	149483								CCDC17		no	no	no	no		1	AZD5582
CCDC171	203238			CCDC171		CCDC171	CCDC171				no	no	no	no		3	Romidepsin,SAHA (Beliakova-Bethell et al. 2019),SAHA (Mohammadi et al. 2014)
CCDC178	374864				CCDC178						no	no	no	no		1	SAHA (Golumbeanu et al. 2018)
CCDC18-AS1	100131564								CCDC18-AS1		no	no	no	no	lncRNA	1	AZD5582
CCDC183	84960			CCDC183		CCDC183	CCDC183		CCDC183		no	no	no	no		4	AZD5582,Romidepsin,SAHA (Beliakova-Bethell et al. 2019),SAHA (Mohammadi et al. 2014)
CCDC184	387856			CCDC184		CCDC184	CCDC184		CCDC184		no	no	no	no		4	AZD5582,Romidepsin,SAHA (Beliakova-Bethell et al. 2019),SAHA (Mohammadi et al. 2014)
CCDC188	388849						CCDC188		CCDC188		no	no	no	no		2	AZD5582,Romidepsin
CCDC189	90835					CCDC189	CCDC189				no	no	no	no		2	Romidepsin,SAHA (Beliakova-Bethell et al. 2019)
CCDC191	57577								CCDC191		no	no	no	no		1	AZD5582
CCDC196	440184				CCDC196						no	no	no	no		1	SAHA (Golumbeanu et al. 2018)
CCDC24	149473			CCDC24	CCDC24						no	no	no	no		2	SAHA (Golumbeanu et al. 2018),SAHA (Mohammadi et al. 2014)
CCDC28A	25901						CCDC28A				no	no	no	no		1	Romidepsin
CCDC28B	79140					CCDC28B					no	no	no	no		1	SAHA (Beliakova-Bethell et al. 2019)
CCDC3	83643					CCDC3	CCDC3				no	no	no	no		2	Romidepsin,SAHA (Beliakova-Bethell et al. 2019)
CCDC30	728621								CCDC30		no	no	no	no		1	AZD5582
CCDC36	339834						CCDC36				no	no	no	no		1	Romidepsin
CCDC39	339829								CCDC39		no	no	no	no		1	AZD5582
CCDC40	55036						CCDC40				no	no	no	no		1	Romidepsin
CCDC43	124808					CCDC43	CCDC43				yes	no	no	no		2	Romidepsin,SAHA (Beliakova-Bethell et al. 2019)
CCDC47	57003								CCDC47		yes	no	no	no		1	AZD5582
CCDC50	152137						CCDC50				no	no	no	no		1	Romidepsin
CCDC57	284001						CCDC57				no	no	no	no		1	Romidepsin
CCDC62	84660	CCDC62									no	no	no	no		1	Disulfiram
CCDC65	85478					CCDC65	CCDC65		CCDC65	CCDC65	no	no	no	no		4	AZD5582,Ingenol B,Romidepsin,SAHA (Beliakova-Bethell et al. 2019)
CCDC66	285331								CCDC66		no	no	no	no		1	AZD5582
CCDC69	26112						CCDC69				no	no	no	no		1	Romidepsin
CCDC71	64925	CCDC71									no	no	no	no		1	Disulfiram
CCDC73	493860								CCDC73		no	no	no	no		1	AZD5582
CCDC74A	90557					CCDC74A	CCDC74A				no	no	no	no		2	Romidepsin,SAHA (Beliakova-Bethell et al. 2019)
CCDC74B	91409					CCDC74B	CCDC74B				no	no	no	no		2	Romidepsin,SAHA (Beliakova-Bethell et al. 2019)
CCDC77	84318						CCDC77				no	no	no	no		1	Romidepsin
CCDC78	124093								CCDC78		no	no	no	no		1	AZD5582
CCDC84	338657								CCDC84		no	no	no	no		1	AZD5582
CCDC85B	11007				CCDC85B				CCDC85B	CCDC85B	no	no	no	no		3	AZD5582,Ingenol B,SAHA (Golumbeanu et al. 2018)
CCDC85C	317762						CCDC85C				no	no	no	no		1	Romidepsin
CCDC86	79080								CCDC86		no	no	no	no		1	AZD5582
CCDC87	55231					CCDC87	CCDC87				no	no	no	no		2	Romidepsin,SAHA (Beliakova-Bethell et al. 2019)
CCDC88A	55704			CCDC88A		CCDC88A	CCDC88A				no	no	no	no		3	Romidepsin,SAHA (Beliakova-Bethell et al. 2019),SAHA (Mohammadi et al. 2014)
CCDC88B	283234					CCDC88B					no	no	no	no		1	SAHA (Beliakova-Bethell et al. 2019)
CCDC88C	440193						CCDC88C				no	no	no	no		1	Romidepsin
CCDC96	257236						CCDC96				no	no	no	no		1	Romidepsin
CCDC9B	388115								CCDC9B		no	no	no	no		1	AZD5582
CCER2	643669								CCER2		no	no	no	no		1	AZD5582
CCL1	6346								CCL1		yes	no	no	no		1	AZD5582
CCL2	6347								CCL2		yes	no	no	no		1	AZD5582
CCL20	6364								CCL20		yes	no	no	no		1	AZD5582
CCL26	10344	CCL26									yes	no	no	no		1	Disulfiram
CCL28	56477					CCL28	CCL28				no	no	no	no		2	Romidepsin,SAHA (Beliakova-Bethell et al. 2019)
CCL3	6348								CCL3		yes	no	no	no		1	AZD5582
CCL5	6352					CCL5	CCL5				yes	no	no	no		2	Romidepsin,SAHA (Beliakova-Bethell et al. 2019)
CCM2	83605					CCM2	CCM2				no	no	no	no		2	Romidepsin,SAHA (Beliakova-Bethell et al. 2019)
CCNA2	890								CCNA2		yes	no	no	no		1	AZD5582
CCNB1	891						CCNB1				yes	no	no	no		1	Romidepsin
CCNB1IP1	57820					CCNB1IP1	CCNB1IP1		CCNB1IP1		no	no	no	no		3	AZD5582,Romidepsin,SAHA (Beliakova-Bethell et al. 2019)
CCNB2	9133						CCNB2				yes	no	no	no		1	Romidepsin
CCNB3	85417			CCNB3					CCNB3		yes	no	no	no		2	AZD5582,SAHA (Mohammadi et al. 2014)
CCND1	595					CCND1	CCND1		CCND1		yes	no	no	no		3	AZD5582,Romidepsin,SAHA (Beliakova-Bethell et al. 2019)
CCND2	894						CCND2				yes	no	no	no		1	Romidepsin
CCNDBP1	23582					CCNDBP1	CCNDBP1				no	no	no	no		2	Romidepsin,SAHA (Beliakova-Bethell et al. 2019)
CCNE1	898				CCNE1	CCNE1	CCNE1				yes	no	no	no		3	Romidepsin,SAHA (Beliakova-Bethell et al. 2019),SAHA (Golumbeanu et al. 2018)
CCNE2	9134		CCNE2			CCNE2	CCNE2		CCNE2		no	no	no	no		4	AZD5582,IL-7,Romidepsin,SAHA (Beliakova-Bethell et al. 2019)
CCNF	899					CCNF	CCNF				no	no	no	no		2	Romidepsin,SAHA (Beliakova-Bethell et al. 2019)
CCNG1	900								CCNG1		no	no	no	no		1	AZD5582
CCNG2	901	CCNG2									yes	no	no	yes		1	Disulfiram
CCNI2	645121	CCNI2				CCNI2	CCNI2				no	no	no	no		3	Disulfiram,Romidepsin,SAHA (Beliakova-Bethell et al. 2019)
CCNL2	81669								CCNL2		no	no	no	no		1	AZD5582
CCNT2-AS1	100129961								CCNT2-AS1		no	no	no	no	lncRNA	1	AZD5582
CCNYL1	151195						CCNYL1				no	no	no	no		1	Romidepsin
CCR1	1230	CCR1									yes	no	no	no		1	Disulfiram
CCR2	729230					CCR2	CCR2				yes	no	no	no		2	Romidepsin,SAHA (Beliakova-Bethell et al. 2019)
CCR4	1233					CCR4	CCR4		CCR4		yes	no	no	no		3	AZD5582,Romidepsin,SAHA (Beliakova-Bethell et al. 2019)
CCR5	1234	CCR5							CCR5		yes	no	no	no		2	AZD5582,Disulfiram
CCR5AS	102724297	CCR5AS		CCR5AS							no	no	no	no	lncRNA	2	Disulfiram,SAHA (Mohammadi et al. 2014)
CCR6	1235					CCR6	CCR6		CCR6		yes	no	no	no		3	AZD5582,Romidepsin,SAHA (Beliakova-Bethell et al. 2019)
CCR7	1236	CCR7					CCR7			CCR7	yes	no	no	no		3	Disulfiram,Ingenol B,Romidepsin
CCR8	1237						CCR8		CCR8		yes	no	no	no		2	AZD5582,Romidepsin
CCR9	10803						CCR9		CCR9		yes	no	no	no		2	AZD5582,Romidepsin
CCRL2	9034					CCRL2	CCRL2		CCRL2		yes	no	no	no		3	AZD5582,Romidepsin,SAHA (Beliakova-Bethell et al. 2019)
CCSAP	126731						CCSAP				no	no	no	no		1	Romidepsin
CCT2	10576								CCT2		yes	no	yes	no		1	AZD5582
CCT3	7203								CCT3		yes	no	no	no		1	AZD5582
CCT5	22948								CCT5		yes	no	no	no		1	AZD5582
CCT6A	908								CCT6A		yes	no	no	no		1	AZD5582
CCT7	10574								CCT7		yes	no	no	no		1	AZD5582
CCT8	10694								CCT8		yes	no	no	no		1	AZD5582
CD101	9398					CD101	CD101				yes	no	no	no		2	Romidepsin,SAHA (Beliakova-Bethell et al. 2019)
CD14	929					CD14			CD14		yes	no	no	no		2	AZD5582,SAHA (Beliakova-Bethell et al. 2019)
CD151	977						CD151				yes	no	no	no		1	Romidepsin
CD163L1	283316				CD163L1						yes	no	no	no		1	SAHA (Golumbeanu et al. 2018)
CD19	930						CD19				yes	no	no	no		1	Romidepsin
CD2	914					CD2	CD2				yes	no	no	no		2	Romidepsin,SAHA (Beliakova-Bethell et al. 2019)
CD200	4345								CD200	CD200	no	no	no	no		2	AZD5582,Ingenol B
CD200R1	131450						CD200R1		CD200R1		no	no	no	no		2	AZD5582,Romidepsin
CD200R1L	344807						CD200R1L				no	no	no	no		1	Romidepsin
CD226	10666					CD226	CD226				yes	no	no	no		2	Romidepsin,SAHA (Beliakova-Bethell et al. 2019)
CD24	100133941						CD24				no	no	no	no		1	Romidepsin
CD244	51744		CD244				CD244				yes	no	no	no		2	IL-7,Romidepsin
CD247	919					CD247	CD247				yes	no	no	no		2	Romidepsin,SAHA (Beliakova-Bethell et al. 2019)
CD248	57124								CD248		yes	no	no	no		1	AZD5582
CD27	939			CD27		CD27	CD27				yes	no	no	no		3	Romidepsin,SAHA (Beliakova-Bethell et al. 2019),SAHA (Mohammadi et al. 2014)
CD274	29126						CD274			CD274	yes	no	no	no		2	Ingenol B,Romidepsin
CD28	940					CD28	CD28				yes	no	no	no		2	Romidepsin,SAHA (Beliakova-Bethell et al. 2019)
CD300A	11314				CD300A	CD300A	CD300A				yes	no	no	no		3	Romidepsin,SAHA (Beliakova-Bethell et al. 2019),SAHA (Golumbeanu et al. 2018)
CD34	947					CD34			CD34		yes	no	no	no		2	AZD5582,SAHA (Beliakova-Bethell et al. 2019)
CD37	951					CD37	CD37				yes	no	no	no		2	Romidepsin,SAHA (Beliakova-Bethell et al. 2019)
CD38	952								CD38		yes	no	no	no		1	AZD5582
CD3D	915					CD3D	CD3D		CD3D		yes	no	no	no		3	AZD5582,Romidepsin,SAHA (Beliakova-Bethell et al. 2019)
CD3E	916					CD3E	CD3E				yes	no	no	no		2	Romidepsin,SAHA (Beliakova-Bethell et al. 2019)
CD3EAP	10849						CD3EAP		CD3EAP		no	no	no	no		2	AZD5582,Romidepsin
CD3G	917					CD3G	CD3G				yes	no	no	no		2	Romidepsin,SAHA (Beliakova-Bethell et al. 2019)
CD4	920						CD4				yes	no	no	no		1	Romidepsin
CD40	958					CD40	CD40		CD40		yes	no	no	no		3	AZD5582,Romidepsin,SAHA (Beliakova-Bethell et al. 2019)
CD40LG	959					CD40LG	CD40LG				yes	no	no	no		2	Romidepsin,SAHA (Beliakova-Bethell et al. 2019)
CD44	960					CD44	CD44				yes	no	no	no		2	Romidepsin,SAHA (Beliakova-Bethell et al. 2019)
CD47	961						CD47				yes	no	no	no		1	Romidepsin
CD48	962						CD48				yes	no	no	no		1	Romidepsin
CD5	921						CD5		CD5		yes	no	no	no		2	AZD5582,Romidepsin
CD52	1043					CD52	CD52				no	no	no	no		2	Romidepsin,SAHA (Beliakova-Bethell et al. 2019)
CD53	963						CD53		CD53		yes	no	no	no		2	AZD5582,Romidepsin
CD55	1604							CD55	CD55		yes	no	no	no		2	AZD5582,Bryostatin
CD58	965						CD58				yes	no	no	no		1	Romidepsin
CD6	923					CD6	CD6		CD6		no	no	no	no		3	AZD5582,Romidepsin,SAHA (Beliakova-Bethell et al. 2019)
CD63	967								CD63		yes	no	no	no		1	AZD5582
CD68	968								CD68		no	no	no	no		1	AZD5582
CD69	969					CD69			CD69		yes	no	no	no		2	AZD5582,SAHA (Beliakova-Bethell et al. 2019)
CD7	924								CD7	CD7	yes	no	no	no		2	AZD5582,Ingenol B
CD74	972					CD74			CD74	CD74	yes	no	no	no		3	AZD5582,Ingenol B,SAHA (Beliakova-Bethell et al. 2019)
CD79A	973					CD79A	CD79A		CD79A		yes	no	no	no		3	AZD5582,Romidepsin,SAHA (Beliakova-Bethell et al. 2019)
CD79B	974			CD79B		CD79B	CD79B		CD79B		yes	no	no	no		4	AZD5582,Romidepsin,SAHA (Beliakova-Bethell et al. 2019),SAHA (Mohammadi et al. 2014)
CD80	941		CD80								yes	no	no	no		1	IL-7
CD81	975						CD81				yes	no	no	no		1	Romidepsin
CD81-AS1	101927682								CD81-AS1		no	no	no	no	lncRNA	1	AZD5582
CD82	3732								CD82	CD82	yes	no	no	no		2	AZD5582,Ingenol B
CD83	9308						CD83		CD83	CD83	yes	no	no	no		3	AZD5582,Ingenol B,Romidepsin
CD84	8832					CD84	CD84		CD84		no	no	no	no		3	AZD5582,Romidepsin,SAHA (Beliakova-Bethell et al. 2019)
CD9	928					CD9	CD9		CD9		yes	no	no	no		3	AZD5582,Romidepsin,SAHA (Beliakova-Bethell et al. 2019)
CD93	22918				CD93						no	no	no	no		1	SAHA (Golumbeanu et al. 2018)
CD96	10225					CD96	CD96		CD96		no	no	no	no		3	AZD5582,Romidepsin,SAHA (Beliakova-Bethell et al. 2019)
CDC123	8872								CDC123		no	no	no	no		1	AZD5582
CDC14A	8556						CDC14A		CDC14A		no	no	no	no		2	AZD5582,Romidepsin
CDC14B	8555								CDC14B		no	no	no	no		1	AZD5582
CDC14C	168448								CDC14C		no	no	no	no		1	AZD5582
CDC20	991			CDC20			CDC20				yes	no	no	no		2	Romidepsin,SAHA (Mohammadi et al. 2014)
CDC25A	993						CDC25A				yes	no	no	no		1	Romidepsin
CDC25B	994			CDC25B		CDC25B	CDC25B		CDC25B	CDC25B	yes	no	no	no		5	AZD5582,Ingenol B,Romidepsin,SAHA (Beliakova-Bethell et al. 2019),SAHA (Mohammadi et al. 2014)
CDC25C	995						CDC25C				yes	no	no	no		1	Romidepsin
CDC37	11140						CDC37				yes	no	no	no		1	Romidepsin
CDC37L1-DT	101929351			CDC37L1-DT					CDC37L1-DT		no	no	no	no	lncRNA	2	AZD5582,SAHA (Mohammadi et al. 2014)
CDC42	998								CDC42		yes	no	no	no		1	AZD5582
CDC42BPB	9578						CDC42BPB				no	no	no	no		1	Romidepsin
CDC42BPG	55561						CDC42BPG		CDC42BPG		no	no	no	no		2	AZD5582,Romidepsin
CDC42EP2	10435					CDC42EP2	CDC42EP2		CDC42EP2		no	no	no	no		3	AZD5582,Romidepsin,SAHA (Beliakova-Bethell et al. 2019)
CDC42EP4	23580					CDC42EP4	CDC42EP4				no	no	no	no		2	Romidepsin,SAHA (Beliakova-Bethell et al. 2019)
CDC42SE1	56882					CDC42SE1	CDC42SE1				no	no	no	no		2	Romidepsin,SAHA (Beliakova-Bethell et al. 2019)
CDC45	8318		CDC45			CDC45	CDC45		CDC45		no	no	no	no		4	AZD5582,IL-7,Romidepsin,SAHA (Beliakova-Bethell et al. 2019)
CDC6	990		CDC6		CDC6		CDC6				yes	no	no	no		3	IL-7,Romidepsin,SAHA (Golumbeanu et al. 2018)
CDC7	8317		CDC7	CDC7							no	no	no	no		2	IL-7,SAHA (Mohammadi et al. 2014)
CDCA2	157313						CDCA2		CDCA2		no	no	no	no		2	AZD5582,Romidepsin
CDCA3	83461								CDCA3		no	no	no	no		1	AZD5582
CDCA4	55038						CDCA4				no	no	no	no		1	Romidepsin
CDCA5	113130						CDCA5				no	no	no	no		1	Romidepsin
CDCA7	83879		CDCA7						CDCA7		no	no	no	no		2	AZD5582,IL-7
CDCA8	55143						CDCA8				no	no	no	no		1	Romidepsin
CDH1	999									CDH1	yes	no	no	no		1	Ingenol B
CDH12	1010						CDH12		CDH12		no	no	no	no		2	AZD5582,Romidepsin
CDH13	1012			CDH13							no	no	no	no		1	SAHA (Mohammadi et al. 2014)
CDH15	1013						CDH15				no	no	no	no		1	Romidepsin
CDH23	64072			CDH23		CDH23	CDH23		CDH23	CDH23	yes	no	no	no		5	AZD5582,Ingenol B,Romidepsin,SAHA (Beliakova-Bethell et al. 2019),SAHA (Mohammadi et al. 2014)
CDH24	64403			CDH24	CDH24	CDH24	CDH24				no	no	no	no		4	Romidepsin,SAHA (Beliakova-Bethell et al. 2019),SAHA (Golumbeanu et al. 2018),SAHA (Mohammadi et al. 2014)
CDH26	60437					CDH26	CDH26		CDH26		no	no	no	no		3	AZD5582,Romidepsin,SAHA (Beliakova-Bethell et al. 2019)
CDH3	1001								CDH3		no	no	no	no		1	AZD5582
CDHR1	92211			CDHR1							no	no	no	no		1	SAHA (Mohammadi et al. 2014)
CDHR2	54825								CDHR2		no	no	no	no		1	AZD5582
CDHR5	53841	CDHR5							CDHR5		no	no	no	no		2	AZD5582,Disulfiram
CDIPTOSP	440356						CDIPTOSP				no	no	no	no	lncRNA	1	Romidepsin
CDK1	983						CDK1		CDK1		yes	no	no	no		2	AZD5582,Romidepsin
CDK13	8621						CDK13				yes	no	no	no		1	Romidepsin
CDK14	5218						CDK14				yes	no	no	no		1	Romidepsin
CDK18	5129								CDK18	CDK18	yes	no	no	no		2	AZD5582,Ingenol B
CDK2	1017					CDK2	CDK2		CDK2		yes	no	no	no		3	AZD5582,Romidepsin,SAHA (Beliakova-Bethell et al. 2019)
CDK20	23552								CDK20		no	no	no	no		1	AZD5582
CDK2AP1	8099								CDK2AP1		no	no	no	no		1	AZD5582
CDK2AP2	10263						CDK2AP2		CDK2AP2		no	no	no	no		2	AZD5582,Romidepsin
CDK4	1019								CDK4		yes	no	no	no		1	AZD5582
CDK5	1020								CDK5		yes	no	no	no		1	AZD5582
CDK5R1	8851								CDK5R1		yes	no	no	no		1	AZD5582
CDK5RAP2	55755						CDK5RAP2				no	no	no	no		1	Romidepsin
CDK5RAP3	80279								CDK5RAP3		no	no	no	no		1	AZD5582
CDK7	1022								CDK7		yes	no	no	no		1	AZD5582
CDKAL1	54901					CDKAL1	CDKAL1				yes	no	no	no		2	Romidepsin,SAHA (Beliakova-Bethell et al. 2019)
CDKL2	8999					CDKL2	CDKL2		CDKL2		no	no	no	no		3	AZD5582,Romidepsin,SAHA (Beliakova-Bethell et al. 2019)
CDKL3	51265					CDKL3	CDKL3				no	no	no	no		2	Romidepsin,SAHA (Beliakova-Bethell et al. 2019)
CDKL4	344387			CDKL4			CDKL4				no	no	no	no		2	Romidepsin,SAHA (Mohammadi et al. 2014)
CDKL5	6792					CDKL5	CDKL5				no	no	no	no		2	Romidepsin,SAHA (Beliakova-Bethell et al. 2019)
CDKN1A	1026		CDKN1A						CDKN1A	CDKN1A	yes	no	no	no		3	AZD5582,IL-7,Ingenol B
CDKN1B	1027						CDKN1B				yes	no	no	no		1	Romidepsin
CDKN1C	1028	CDKN1C		CDKN1C		CDKN1C	CDKN1C				no	no	no	no		4	Disulfiram,Romidepsin,SAHA (Beliakova-Bethell et al. 2019),SAHA (Mohammadi et al. 2014)
CDKN2B	1030					CDKN2B	CDKN2B		CDKN2B		no	no	no	no		3	AZD5582,Romidepsin,SAHA (Beliakova-Bethell et al. 2019)
CDKN2C	1031					CDKN2C					no	no	no	no		1	SAHA (Beliakova-Bethell et al. 2019)
CDKN2D	1032						CDKN2D		CDKN2D		no	no	no	no		2	AZD5582,Romidepsin
CDKN3	1033					CDKN3	CDKN3				no	no	no	no		2	Romidepsin,SAHA (Beliakova-Bethell et al. 2019)
CDNF	441549			CDNF							no	no	no	no		1	SAHA (Mohammadi et al. 2014)
CDON	50937			CDON		CDON	CDON				no	no	no	no		3	Romidepsin,SAHA (Beliakova-Bethell et al. 2019),SAHA (Mohammadi et al. 2014)
CDR2L	30850					CDR2L	CDR2L				no	no	no	no		2	Romidepsin,SAHA (Beliakova-Bethell et al. 2019)
CDRT15	146822								CDRT15	CDRT15	no	no	no	no		2	AZD5582,Ingenol B
CDRT15P1	94158								CDRT15P1		no	no	no	no		1	AZD5582
CDS1	1040			CDS1		CDS1	CDS1		CDS1		no	no	no	no		4	AZD5582,Romidepsin,SAHA (Beliakova-Bethell et al. 2019),SAHA (Mohammadi et al. 2014)
CDT1	81620		CDT1								yes	no	no	no		1	IL-7
CDYL2	124359								CDYL2		no	no	no	no		1	AZD5582
CEACAM1	634		CEACAM1						CEACAM1		yes	no	no	no		2	AZD5582,IL-7
CEACAM3	1084		CEACAM3								no	no	no	no		1	IL-7
CEACAM4	1089					CEACAM4	CEACAM4		CEACAM4		yes	no	no	yes		3	AZD5582,Romidepsin,SAHA (Beliakova-Bethell et al. 2019)
CEBPA	1050					CEBPA	CEBPA				yes	no	no	no		2	Romidepsin,SAHA (Beliakova-Bethell et al. 2019)
CEBPB	1051						CEBPB				yes	no	no	no		1	Romidepsin
CEBPB-AS1	101927559					CEBPB-AS1	CEBPB-AS1				no	no	no	no	lncRNA	2	Romidepsin,SAHA (Beliakova-Bethell et al. 2019)
CEBPD	1052					CEBPD					yes	no	no	no		1	SAHA (Beliakova-Bethell et al. 2019)
CEBPE	1053						CEBPE		CEBPE		yes	no	no	no		2	AZD5582,Romidepsin
CEBPG	1054						CEBPG				yes	no	no	no		1	Romidepsin
CECR2	27443					CECR2	CECR2				no	no	no	no		2	Romidepsin,SAHA (Beliakova-Bethell et al. 2019)
CECR3	27442					CECR3	CECR3				no	no	no	no	lncRNA	2	Romidepsin,SAHA (Beliakova-Bethell et al. 2019)
CEL	1056	CEL					CEL		CEL		yes	no	no	no		3	AZD5582,Disulfiram,Romidepsin
CELA1	1990					CELA1	CELA1		CELA1		yes	no	no	no		3	AZD5582,Romidepsin,SAHA (Beliakova-Bethell et al. 2019)
CELA2A	63036						CELA2A				no	no	no	no		1	Romidepsin
CELA2B	51032					CELA2B	CELA2B				no	no	no	no		2	Romidepsin,SAHA (Beliakova-Bethell et al. 2019)
CELF2	10659					CELF2	CELF2				no	no	no	no		2	Romidepsin,SAHA (Beliakova-Bethell et al. 2019)
CELF2-AS1	414196					CELF2-AS1	CELF2-AS1				no	no	no	no	lncRNA	2	Romidepsin,SAHA (Beliakova-Bethell et al. 2019)
CELF2-AS2	439950						CELF2-AS2				no	no	no	no	lncRNA	1	Romidepsin
CELF3	11189			CELF3					CELF3		no	no	no	no		2	AZD5582,SAHA (Mohammadi et al. 2014)
CELF5	60680						CELF5				no	no	no	no		1	Romidepsin
CELF6	60677	CELF6				CELF6	CELF6		CELF6		no	no	no	no		4	AZD5582,Disulfiram,Romidepsin,SAHA (Beliakova-Bethell et al. 2019)
CELP	1057	CELP					CELP		CELP		no	no	no	no		3	AZD5582,Disulfiram,Romidepsin
CELSR2	1952					CELSR2	CELSR2		CELSR2		no	no	no	no		3	AZD5582,Romidepsin,SAHA (Beliakova-Bethell et al. 2019)
CEMIP	57214								CEMIP		no	no	no	no		1	AZD5582
CEMIP2	23670								CEMIP2		no	no	no	no		1	AZD5582
CEMP1	752014								CEMP1		no	no	no	no		1	AZD5582
CEND1	51286						CEND1				no	no	no	no		1	Romidepsin
CENPA	1058						CENPA				yes	no	no	no		1	Romidepsin
CENPE	1062						CENPE		CENPE		no	no	no	no		2	AZD5582,Romidepsin
CENPF	1063						CENPF		CENPF		yes	no	no	no		2	AZD5582,Romidepsin
CENPH	64946		CENPH								yes	no	no	no		1	IL-7
CENPI	2491						CENPI		CENPI		no	no	no	no		2	AZD5582,Romidepsin
CENPJ	55835	CENPJ					CENPJ		CENPJ		no	no	no	no		3	AZD5582,Disulfiram,Romidepsin
CENPK	64105								CENPK		yes	no	no	no		1	AZD5582
CENPM	79019						CENPM				no	no	no	no		1	Romidepsin
CENPN	55839						CENPN		CENPN		no	no	no	no		2	AZD5582,Romidepsin
CENPP	401541						CENPP				no	no	no	no		1	Romidepsin
CENPQ	55166					CENPQ					no	no	no	no		1	SAHA (Beliakova-Bethell et al. 2019)
CENPS	378708						CENPS				no	no	no	no		1	Romidepsin
CENPT	80152								CENPT		no	no	no	no		1	AZD5582
CENPU	79682		CENPU				CENPU				no	no	no	no		2	IL-7,Romidepsin
CENPW	387103					CENPW					no	no	no	no		1	SAHA (Beliakova-Bethell et al. 2019)
CENPX	201254						CENPX				no	no	no	no		1	Romidepsin
CEP112	201134					CEP112	CEP112				no	no	no	no		2	Romidepsin,SAHA (Beliakova-Bethell et al. 2019)
CEP120	153241						CEP120				no	no	no	no		1	Romidepsin
CEP126	57562			CEP126					CEP126		no	no	no	no		2	AZD5582,SAHA (Mohammadi et al. 2014)
CEP131	22994				CEP131	CEP131	CEP131				no	no	no	no		3	Romidepsin,SAHA (Beliakova-Bethell et al. 2019),SAHA (Golumbeanu et al. 2018)
CEP135	9662	CEP135									no	no	no	no		1	Disulfiram
CEP170	9859								CEP170		yes	no	no	no		1	AZD5582
CEP170B	283638					CEP170B	CEP170B		CEP170B		no	no	no	yes		3	AZD5582,Romidepsin,SAHA (Beliakova-Bethell et al. 2019)
CEP170P1	645455								CEP170P1		no	no	no	no		1	AZD5582
CEP55	55165						CEP55				no	no	no	no		1	Romidepsin
CEP68	23177								CEP68		yes	no	no	no		1	AZD5582
CEP83-DT	144486					CEP83-DT	CEP83-DT				no	no	no	no	lncRNA	2	Romidepsin,SAHA (Beliakova-Bethell et al. 2019)
CEP85	64793						CEP85				yes	no	no	no		1	Romidepsin
CERCAM	51148			CERCAM		CERCAM	CERCAM				no	no	no	no		3	Romidepsin,SAHA (Beliakova-Bethell et al. 2019),SAHA (Mohammadi et al. 2014)
CERK	64781						CERK				no	no	no	no		1	Romidepsin
CERKL	375298					CERKL	CERKL		CERKL		no	no	no	no		3	AZD5582,Romidepsin,SAHA (Beliakova-Bethell et al. 2019)
CERNA1	100129973						CERNA1		CERNA1		no	no	no	no	lncRNA	2	AZD5582,Romidepsin
CERS1	10715						CERS1				no	no	no	no		1	Romidepsin
CERS2	29956						CERS2				yes	no	no	no		1	Romidepsin
CERS3	204219	CERS3							CERS3		yes	no	no	no		2	AZD5582,Disulfiram
CERS4	79603						CERS4				no	no	no	no		1	Romidepsin
CES3	23491					CES3	CES3				no	no	no	no		2	Romidepsin,SAHA (Beliakova-Bethell et al. 2019)
CETN2	1069						CETN2				yes	no	no	no		1	Romidepsin
CETN4P	729338			CETN4P		CETN4P	CETN4P				no	no	no	no		3	Romidepsin,SAHA (Beliakova-Bethell et al. 2019),SAHA (Mohammadi et al. 2014)
CETP	1071					CETP	CETP				no	no	no	no		2	Romidepsin,SAHA (Beliakova-Bethell et al. 2019)
CFAP126	257177								CFAP126		no	no	no	no		1	AZD5582
CFAP157	286207				CFAP157		CFAP157				no	no	no	no		2	Romidepsin,SAHA (Golumbeanu et al. 2018)
CFAP161	161502								CFAP161		no	no	no	no		1	AZD5582
CFAP20	29105						CFAP20		CFAP20		no	no	no	no		2	AZD5582,Romidepsin
CFAP206	154313						CFAP206				no	no	no	no		1	Romidepsin
CFAP43	80217					CFAP43	CFAP43				no	no	no	no		2	Romidepsin,SAHA (Beliakova-Bethell et al. 2019)
CFAP44	55779								CFAP44		no	no	no	no		1	AZD5582
CFAP44-AS1	100874029					CFAP44-AS1	CFAP44-AS1				no	no	no	no	lncRNA	2	Romidepsin,SAHA (Beliakova-Bethell et al. 2019)
CFAP45	25790					CFAP45	CFAP45				no	no	no	no		2	Romidepsin,SAHA (Beliakova-Bethell et al. 2019)
CFAP52	146845						CFAP52				no	no	no	no		1	Romidepsin
CFAP53	220136								CFAP53		no	no	no	no		1	AZD5582
CFAP54	144535			CFAP54			CFAP54				no	no	no	no		2	Romidepsin,SAHA (Mohammadi et al. 2014)
CFAP57	149465					CFAP57	CFAP57				no	no	no	no		2	Romidepsin,SAHA (Beliakova-Bethell et al. 2019)
CFAP58	159686					CFAP58	CFAP58				no	no	no	no		2	Romidepsin,SAHA (Beliakova-Bethell et al. 2019)
CFAP58-DT	100505869			CFAP58-DT		CFAP58-DT	CFAP58-DT				no	no	no	no	lncRNA	3	Romidepsin,SAHA (Beliakova-Bethell et al. 2019),SAHA (Mohammadi et al. 2014)
CFAP61	26074						CFAP61				no	no	no	no		1	Romidepsin
CFAP69	79846						CFAP69				no	no	no	no		1	Romidepsin
CFAP70	118491								CFAP70		no	no	no	no		1	AZD5582
CFAP77	389799						CFAP77				no	no	no	no		1	Romidepsin
CFAP97D1	284067					CFAP97D1	CFAP97D1				no	no	no	no		2	Romidepsin,SAHA (Beliakova-Bethell et al. 2019)
CFAP99	402160						CFAP99				no	no	no	no		1	Romidepsin
CFD	1675			CFD		CFD	CFD				yes	no	no	no		3	Romidepsin,SAHA (Beliakova-Bethell et al. 2019),SAHA (Mohammadi et al. 2014)
CFH	3075								CFH		yes	no	no	no		1	AZD5582
CFL1	1072								CFL1		yes	no	no	no		1	AZD5582
CFL1P1	142913								CFL1P1		no	no	no	no		1	AZD5582
CFL2	1073						CFL2				yes	no	no	no		1	Romidepsin
CFLAR	8837					CFLAR	CFLAR				yes	no	yes	no		2	Romidepsin,SAHA (Beliakova-Bethell et al. 2019)
CFLAR-AS1	65072					CFLAR-AS1	CFLAR-AS1				no	no	no	no	lncRNA	2	Romidepsin,SAHA (Beliakova-Bethell et al. 2019)
CFP	5199			CFP		CFP	CFP				yes	no	no	no		3	Romidepsin,SAHA (Beliakova-Bethell et al. 2019),SAHA (Mohammadi et al. 2014)
CGAS	115004								CGAS		yes	no	no	no		1	AZD5582
CGB7	94027					CGB7	CGB7				no	no	no	no		2	Romidepsin,SAHA (Beliakova-Bethell et al. 2019)
CGN	57530			CGN	CGN	CGN	CGN				no	no	no	no		4	Romidepsin,SAHA (Beliakova-Bethell et al. 2019),SAHA (Golumbeanu et al. 2018),SAHA (Mohammadi et al. 2014)
CGREF1	10669		CGREF1			CGREF1	CGREF1				yes	yes	no	no		3	IL-7,Romidepsin,SAHA (Beliakova-Bethell et al. 2019)
CH25H	9023					CH25H	CH25H		CH25H		yes	no	no	no		3	AZD5582,Romidepsin,SAHA (Beliakova-Bethell et al. 2019)
CHAC1	79094						CHAC1		CHAC1	CHAC1	no	no	no	no		3	AZD5582,Ingenol B,Romidepsin
CHAC2	494143		CHAC2						CHAC2		no	no	no	no		2	AZD5582,IL-7
CHAD	1101					CHAD			CHAD		no	no	no	no		2	AZD5582,SAHA (Beliakova-Bethell et al. 2019)
CHAF1A	10036						CHAF1A				yes	yes	no	no		1	Romidepsin
CHAF1B	8208		CHAF1B				CHAF1B				no	no	no	no		2	IL-7,Romidepsin
CHCHD10	400916								CHCHD10		no	no	no	no		1	AZD5582
CHCHD2	51142								CHCHD2		no	no	no	no		1	AZD5582
CHCHD5	84269						CHCHD5				no	no	no	no		1	Romidepsin
CHD1L	9557								CHD1L		no	no	no	no		1	AZD5582
CHD3	1107						CHD3		CHD3		yes	no	no	no		2	AZD5582,Romidepsin
CHD5	26038						CHD5				no	no	no	no		1	Romidepsin
CHD9	80205						CHD9				no	no	no	no		1	Romidepsin
CHEK1	1111		CHEK1								yes	no	no	no		1	IL-7
CHEK2	11200					CHEK2	CHEK2				yes	no	no	no		2	Romidepsin,SAHA (Beliakova-Bethell et al. 2019)
CHIC1	53344					CHIC1	CHIC1				no	no	no	no		2	Romidepsin,SAHA (Beliakova-Bethell et al. 2019)
CHKA	1119						CHKA				no	no	no	no		1	Romidepsin
CHKB	1120						CHKB		CHKB		no	no	no	no		2	AZD5582,Romidepsin
CHKB-CPT1B	386593								CHKB-CPT1B		no	no	no	no	lncRNA	1	AZD5582
CHKB-DT	100144603	CHKB-DT							CHKB-DT		no	no	no	no	lncRNA	2	AZD5582,Disulfiram
CHML	1122					CHML	CHML				no	no	no	no		2	Romidepsin,SAHA (Beliakova-Bethell et al. 2019)
CHMP2A	27243								CHMP2A		yes	no	no	yes		1	AZD5582
CHMP3	51652						CHMP3				yes	no	no	no		1	Romidepsin
CHMP4B	128866								CHMP4B		yes	no	no	no		1	AZD5582
CHMP4C	92421	CHMP4C		CHMP4C							yes	no	no	no		2	Disulfiram,SAHA (Mohammadi et al. 2014)
CHMP5	51510								CHMP5		yes	no	no	no		1	AZD5582
CHMP6	79643						CHMP6				yes	no	no	no		1	Romidepsin
CHN1	1123						CHN1				yes	no	no	no		1	Romidepsin
CHN2	1124						CHN2				no	no	no	no		1	Romidepsin
CHODL	140578					CHODL	CHODL				no	no	no	no		2	Romidepsin,SAHA (Beliakova-Bethell et al. 2019)
CHP1	11261						CHP1				no	no	no	no		1	Romidepsin
CHPF	79586					CHPF	CHPF		CHPF		no	no	no	no		3	AZD5582,Romidepsin,SAHA (Beliakova-Bethell et al. 2019)
CHPF2	54480								CHPF2		yes	no	no	no		1	AZD5582
CHRAC1	54108								CHRAC1		no	no	no	no		1	AZD5582
CHRM3	1131					CHRM3	CHRM3				yes	no	no	no		2	Romidepsin,SAHA (Beliakova-Bethell et al. 2019)
CHRM3-AS2	100506915					CHRM3-AS2	CHRM3-AS2		CHRM3-AS2		no	no	no	no	lncRNA	3	AZD5582,Romidepsin,SAHA (Beliakova-Bethell et al. 2019)
CHRM4	1132						CHRM4				no	no	no	no		1	Romidepsin
CHRNA10	57053						CHRNA10				no	no	no	no		1	Romidepsin
CHRNA3	1136					CHRNA3	CHRNA3				no	no	no	no		2	Romidepsin,SAHA (Beliakova-Bethell et al. 2019)
CHRNA5	1138				CHRNA5	CHRNA5	CHRNA5		CHRNA5		no	no	no	no		4	AZD5582,Romidepsin,SAHA (Beliakova-Bethell et al. 2019),SAHA (Golumbeanu et al. 2018)
CHRNA6	8973			CHRNA6						CHRNA6	no	no	no	no		2	Ingenol B,SAHA (Mohammadi et al. 2014)
CHRNA9	55584		CHRNA9			CHRNA9	CHRNA9				no	no	no	no		3	IL-7,Romidepsin,SAHA (Beliakova-Bethell et al. 2019)
CHRNE	1145					CHRNE	CHRNE		CHRNE		no	no	no	no		3	AZD5582,Romidepsin,SAHA (Beliakova-Bethell et al. 2019)
CHST10	9486					CHST10	CHST10		CHST10		yes	no	no	no		3	AZD5582,Romidepsin,SAHA (Beliakova-Bethell et al. 2019)
CHST12	55501						CHST12				no	no	no	no		1	Romidepsin
CHST14	113189					CHST14	CHST14				yes	no	yes	no		2	Romidepsin,SAHA (Beliakova-Bethell et al. 2019)
CHST15	51363								CHST15		no	no	no	no		1	AZD5582
CHST2	9435				CHST2	CHST2	CHST2		CHST2		yes	no	no	no		4	AZD5582,Romidepsin,SAHA (Beliakova-Bethell et al. 2019),SAHA (Golumbeanu et al. 2018)
CHST4	10164						CHST4				yes	no	no	no		1	Romidepsin
CHST5	23563						CHST5				yes	no	no	no		1	Romidepsin
CHST6	4166						CHST6				yes	no	no	no		1	Romidepsin
CHSY1	22856					CHSY1	CHSY1		CHSY1		no	no	no	no		3	AZD5582,Romidepsin,SAHA (Beliakova-Bethell et al. 2019)
CHTF18	63922						CHTF18		CHTF18		no	no	no	no		2	AZD5582,Romidepsin
CHURC1	91612						CHURC1				no	no	no	no		1	Romidepsin
CIAO2B	51647								CIAO2B		no	no	no	no		1	AZD5582
CIART	148523				CIART		CIART				no	no	no	no		2	Romidepsin,SAHA (Golumbeanu et al. 2018)
CIB2	10518			CIB2			CIB2		CIB2		yes	yes	yes	no		3	AZD5582,Romidepsin,SAHA (Mohammadi et al. 2014)
CIITA	4261		CIITA	CIITA							yes	no	no	no		2	IL-7,SAHA (Mohammadi et al. 2014)
CILP	8483								CILP		no	no	no	no		1	AZD5582
CILP2	148113					CILP2	CILP2			CILP2	no	no	no	no		3	Ingenol B,Romidepsin,SAHA (Beliakova-Bethell et al. 2019)
CIP2A	57650						CIP2A				no	no	no	no		1	Romidepsin
CISD1	55847						CISD1		CISD1		yes	no	no	no		2	AZD5582,Romidepsin
CISD3	284106	CISD3									no	no	no	no		1	Disulfiram
CIT	11113						CIT		CIT		yes	no	no	no		2	AZD5582,Romidepsin
CKAP2	26586					CKAP2	CKAP2				no	no	no	no		2	Romidepsin,SAHA (Beliakova-Bethell et al. 2019)
CKAP2L	150468						CKAP2L				no	no	no	no		1	Romidepsin
CKAP4	10970						CKAP4				yes	no	no	no		1	Romidepsin
CKAP5	9793						CKAP5				yes	no	no	no		1	Romidepsin
CKB	1152					CKB	CKB		CKB		no	no	no	no		3	AZD5582,Romidepsin,SAHA (Beliakova-Bethell et al. 2019)
CKLF	51192								CKLF		yes	no	no	no		1	AZD5582
CKM	1158						CKM				no	no	no	no		1	Romidepsin
CKMT1B	1159						CKMT1B				yes	no	no	no		1	Romidepsin
CKMT2-AS1	100131067								CKMT2-AS1		no	no	no	no	lncRNA	1	AZD5582
CKS1B	1163						CKS1B				no	no	no	no		1	Romidepsin
CKS2	1164						CKS2		CKS2		no	no	no	no		2	AZD5582,Romidepsin
CLBA1	122616					CLBA1	CLBA1				no	no	no	no		2	Romidepsin,SAHA (Beliakova-Bethell et al. 2019)
CLC	1178		CLC	CLC					CLC		no	no	no	no		3	AZD5582,IL-7,SAHA (Mohammadi et al. 2014)
CLCA4-AS1	105378828	CLCA4-AS1									no	no	no	no	lncRNA	1	Disulfiram
CLCF1	23529						CLCF1				no	no	no	no		1	Romidepsin
CLCN1	1180					CLCN1	CLCN1				no	no	no	no		2	Romidepsin,SAHA (Beliakova-Bethell et al. 2019)
CLCN2	1181						CLCN2				no	no	no	no		1	Romidepsin
CLCN5	1184						CLCN5				no	no	no	no		1	Romidepsin
CLCN7	1186								CLCN7		no	no	no	no		1	AZD5582
CLDN12	9069			CLDN12	CLDN12	CLDN12	CLDN12		CLDN12		yes	no	no	no		5	AZD5582,Romidepsin,SAHA (Beliakova-Bethell et al. 2019),SAHA (Golumbeanu et al. 2018),SAHA (Mohammadi et al. 2014)
CLDN15	24146								CLDN15		no	no	no	no		1	AZD5582
CLDN2	9075						CLDN2				yes	no	no	no		1	Romidepsin
CLDN7	1366			CLDN7		CLDN7					yes	no	no	no		2	SAHA (Beliakova-Bethell et al. 2019),SAHA (Mohammadi et al. 2014)
CLDN9	9080						CLDN9				no	no	no	no		1	Romidepsin
CLDND2	125875					CLDND2			CLDND2		no	no	no	no		2	AZD5582,SAHA (Beliakova-Bethell et al. 2019)
CLEC11A	6320			CLEC11A	CLEC11A						no	no	no	no		2	SAHA (Golumbeanu et al. 2018),SAHA (Mohammadi et al. 2014)
CLEC16A	23274						CLEC16A		CLEC16A		no	no	no	no		2	AZD5582,Romidepsin
CLEC18A	348174	CLEC18A							CLEC18A		no	no	no	no		2	AZD5582,Disulfiram
CLEC18B	497190	CLEC18B							CLEC18B		no	no	no	no		2	AZD5582,Disulfiram
CLEC18C	283971	CLEC18C			CLEC18C				CLEC18C		no	no	no	no		3	AZD5582,Disulfiram,SAHA (Golumbeanu et al. 2018)
CLEC2B	9976					CLEC2B	CLEC2B				no	no	no	no		2	Romidepsin,SAHA (Beliakova-Bethell et al. 2019)
CLEC2D	29121					CLEC2D	CLEC2D				yes	no	no	no		2	Romidepsin,SAHA (Beliakova-Bethell et al. 2019)
CLEC3B	7123								CLEC3B		no	no	no	no		1	AZD5582
CLEC4A	50856						CLEC4A				yes	no	no	no		1	Romidepsin
CLECL1	160365					CLECL1	CLECL1				no	no	no	no		2	Romidepsin,SAHA (Beliakova-Bethell et al. 2019)
CLGN	1047						CLGN				yes	no	no	no		1	Romidepsin
CLHC1	130162								CLHC1		no	no	no	no		1	AZD5582
CLIC1	1192								CLIC1		yes	no	no	no		1	AZD5582
CLIC3	9022			CLIC3							no	no	no	no		1	SAHA (Mohammadi et al. 2014)
CLIC4	25932					CLIC4	CLIC4		CLIC4	CLIC4	no	no	no	no		4	AZD5582,Ingenol B,Romidepsin,SAHA (Beliakova-Bethell et al. 2019)
CLIC5	53405						CLIC5				no	no	no	no		1	Romidepsin
CLIC6	54102						CLIC6		CLIC6		no	no	no	no		2	AZD5582,Romidepsin
CLIP1	6249						CLIP1				no	no	no	no		1	Romidepsin
CLIP1-AS1	100507066						CLIP1-AS1				no	no	no	no	lncRNA	1	Romidepsin
CLIP2	7461			CLIP2		CLIP2	CLIP2				no	no	no	no		3	Romidepsin,SAHA (Beliakova-Bethell et al. 2019),SAHA (Mohammadi et al. 2014)
CLIP3	25999						CLIP3				yes	yes	no	no		1	Romidepsin
CLIP4	79745					CLIP4	CLIP4				no	no	no	no		2	Romidepsin,SAHA (Beliakova-Bethell et al. 2019)
CLK1	1195								CLK1		no	no	no	no		1	AZD5582
CLK4	57396					CLK4	CLK4		CLK4		no	no	no	no		3	AZD5582,Romidepsin,SAHA (Beliakova-Bethell et al. 2019)
CLMN	79789					CLMN	CLMN				yes	no	no	no		2	Romidepsin,SAHA (Beliakova-Bethell et al. 2019)
CLMP	79827								CLMP		no	no	no	no		1	AZD5582
CLN3	1201						CLN3				yes	no	no	no		1	Romidepsin
CLN5	1203						CLN5				no	no	no	no		1	Romidepsin
CLN6	54982								CLN6		yes	no	no	no		1	AZD5582
CLNK	116449						CLNK		CLNK		no	no	no	no		2	AZD5582,Romidepsin
CLPB	81570								CLPB		no	no	no	no		1	AZD5582
CLPP	8192						CLPP		CLPP		no	no	no	no		2	AZD5582,Romidepsin
CLPX	10845						CLPX				no	no	no	no		1	Romidepsin
CLSPN	63967		CLSPN			CLSPN	CLSPN				no	no	no	no		3	IL-7,Romidepsin,SAHA (Beliakova-Bethell et al. 2019)
CLSTN3	9746					CLSTN3			CLSTN3		no	no	no	no		2	AZD5582,SAHA (Beliakova-Bethell et al. 2019)
CLTB	1212								CLTB		yes	no	no	no		1	AZD5582
CLTCL1	8218					CLTCL1	CLTCL1				yes	no	no	no		2	Romidepsin,SAHA (Beliakova-Bethell et al. 2019)
CLU	1191								CLU	CLU	no	no	no	no		2	AZD5582,Ingenol B
CLYBL	171425								CLYBL		no	no	no	no		1	AZD5582
CLYBL-AS1	101927465						CLYBL-AS1				no	no	no	no	lncRNA	1	Romidepsin
CMAHP	8418					CMAHP	CMAHP				no	no	no	yes		2	Romidepsin,SAHA (Beliakova-Bethell et al. 2019)
CMBL	134147					CMBL	CMBL		CMBL		no	no	no	no		3	AZD5582,Romidepsin,SAHA (Beliakova-Bethell et al. 2019)
CMC1	152100								CMC1		no	no	no	no		1	AZD5582
CMC2	56942					CMC2	CMC2		CMC2		no	no	no	no		3	AZD5582,Romidepsin,SAHA (Beliakova-Bethell et al. 2019)
CMPK1	51727						CMPK1				no	no	no	no		1	Romidepsin
CMPK2	129607						CMPK2		CMPK2		no	no	no	no		2	AZD5582,Romidepsin
CMSS1	84319								CMSS1		no	no	no	no		1	AZD5582
CMTM2	146225	CMTM2									yes	no	no	no		1	Disulfiram
CMTM3	123920						CMTM3		CMTM3		no	no	no	no		2	AZD5582,Romidepsin
CMTM4	146223					CMTM4	CMTM4				no	no	no	no		2	Romidepsin,SAHA (Beliakova-Bethell et al. 2019)
CMTM6	54918								CMTM6		no	no	no	no		1	AZD5582
CMTM7	112616						CMTM7				no	no	no	no		1	Romidepsin
CMTR2	55783						CMTR2				no	no	no	no		1	Romidepsin
CMYA5	202333	CMYA5							CMYA5		no	no	no	no		2	AZD5582,Disulfiram
CNBP	7555						CNBP				no	no	no	no		1	Romidepsin
CNFN	84518						CNFN				no	no	no	no		1	Romidepsin
CNGA4	1262								CNGA4	CNGA4	no	no	no	no		2	AZD5582,Ingenol B
CNGB3	54714						CNGB3				no	no	no	no		1	Romidepsin
CNIH1	10175								CNIH1		no	no	no	no		1	AZD5582
CNIH2	254263						CNIH2				no	no	no	no		1	Romidepsin
CNN1	1264						CNN1				no	no	no	no		1	Romidepsin
CNN3	1266								CNN3		no	no	no	no		1	AZD5582
CNNM1	26507					CNNM1					no	no	no	no		1	SAHA (Beliakova-Bethell et al. 2019)
CNNM2	54805								CNNM2		no	no	no	no		1	AZD5582
CNNM3	26505								CNNM3		no	no	no	no		1	AZD5582
CNNM4	26504						CNNM4				no	no	no	no		1	Romidepsin
CNOT2-DT	101928062								CNOT2-DT		no	no	no	no		1	AZD5582
CNOT6L	246175						CNOT6L				no	no	no	no		1	Romidepsin
CNPY3	10695					CNPY3	CNPY3				no	no	no	no		2	Romidepsin,SAHA (Beliakova-Bethell et al. 2019)
CNPY4	245812								CNPY4		no	no	no	no		1	AZD5582
CNR2	1269			CNR2							yes	no	no	no		1	SAHA (Mohammadi et al. 2014)
CNST	163882						CNST				yes	no	no	no		1	Romidepsin
CNTD2	79935	CNTD2									no	no	no	no		1	Disulfiram
CNTN2	6900						CNTN2				no	no	no	no		1	Romidepsin
CNTNAP1	8506								CNTNAP1		yes	no	no	no		1	AZD5582
COA3	28958						COA3				no	no	no	no		1	Romidepsin
COA4	51287								COA4		no	no	no	no		1	AZD5582
COA6	388753						COA6		COA6		no	no	no	no		2	AZD5582,Romidepsin
COA6-AS1	101927765								COA6-AS1		no	no	no	no	lncRNA	1	AZD5582
COG7	91949						COG7				no	no	no	no		1	Romidepsin
COL10A1	1300								COL10A1		no	no	no	no		1	AZD5582
COL11A2	1302								COL11A2		no	no	no	no		1	AZD5582
COL18A1	80781					COL18A1					no	no	no	no		1	SAHA (Beliakova-Bethell et al. 2019)
COL1A1	1277			COL1A1		COL1A1	COL1A1				yes	no	no	no		3	Romidepsin,SAHA (Beliakova-Bethell et al. 2019),SAHA (Mohammadi et al. 2014)
COL20A1	57642						COL20A1				no	no	no	no		1	Romidepsin
COL24A1	255631								COL24A1		no	no	no	no		1	AZD5582
COL27A1	85301								COL27A1		no	no	no	no		1	AZD5582
COL2A1	1280					COL2A1					no	no	no	no		1	SAHA (Beliakova-Bethell et al. 2019)
COL4A3	1285								COL4A3		yes	no	no	no		1	AZD5582
COL5A1	1289								COL5A1		yes	yes	no	no		1	AZD5582
COL5A2	1290								COL5A2		no	no	no	no		1	AZD5582
COL6A1	1291				COL6A1	COL6A1	COL6A1				no	no	no	no		3	Romidepsin,SAHA (Beliakova-Bethell et al. 2019),SAHA (Golumbeanu et al. 2018)
COL6A3	1293						COL6A3		COL6A3		no	no	no	no		2	AZD5582,Romidepsin
COL6A4P1	344875					COL6A4P1	COL6A4P1				no	no	no	no		2	Romidepsin,SAHA (Beliakova-Bethell et al. 2019)
COL6A4P2	646300						COL6A4P2				no	no	no	no		1	Romidepsin
COL6A6	131873								COL6A6		no	no	no	no		1	AZD5582
COL7A1	1294						COL7A1		COL7A1		no	no	no	no		2	AZD5582,Romidepsin
COL9A2	1298			COL9A2					COL9A2		no	no	no	no		2	AZD5582,SAHA (Mohammadi et al. 2014)
COL9A3	1299						COL9A3				no	no	no	no		1	Romidepsin
COLEC11	78989	COLEC11					COLEC11				no	no	no	no		2	Disulfiram,Romidepsin
COLGALT2	23127						COLGALT2				yes	no	no	no		1	Romidepsin
COLQ	8292						COLQ		COLQ		no	no	no	no		2	AZD5582,Romidepsin
COMMD1	150684								COMMD1		no	no	no	no		1	AZD5582
COMMD10	51397					COMMD10	COMMD10				no	no	no	no		2	Romidepsin,SAHA (Beliakova-Bethell et al. 2019)
COMMD4	54939					COMMD4	COMMD4				no	no	no	no		2	Romidepsin,SAHA (Beliakova-Bethell et al. 2019)
COMMD4P1	440292						COMMD4P1				no	no	no	no		1	Romidepsin
COMMD7	149951						COMMD7				no	no	no	no		1	Romidepsin
COMP	1311						COMP				no	no	no	no		1	Romidepsin
COMT	1312					COMT	COMT				yes	no	no	no		2	Romidepsin,SAHA (Beliakova-Bethell et al. 2019)
COPB1	1315						COPB1				yes	no	no	no		1	Romidepsin
COPB2	9276								COPB2		yes	no	no	no		1	AZD5582
COPG2	26958								COPG2		no	no	no	no		1	AZD5582
COPG2IT1	53844								COPG2IT1		no	no	no	no	lncRNA	1	AZD5582
COPRS	55352						COPRS		COPRS		no	no	no	no		2	AZD5582,Romidepsin
COPS4	51138								COPS4		yes	no	no	no		1	AZD5582
COPZ2	51226								COPZ2		no	no	no	no		1	AZD5582
COQ10B	80219								COQ10B		no	no	no	no		1	AZD5582
COQ2	27235						COQ2				no	no	no	no		1	Romidepsin
COQ3	51805						COQ3		COQ3		no	no	no	no		2	AZD5582,Romidepsin
COQ7	10229						COQ7				no	no	no	no		1	Romidepsin
COQ8A	56997								COQ8A		no	no	no	no		1	AZD5582
CORO1A	11151			CORO1A		CORO1A	CORO1A		CORO1A		no	no	no	no		4	AZD5582,Romidepsin,SAHA (Beliakova-Bethell et al. 2019),SAHA (Mohammadi et al. 2014)
CORO1B	57175	CORO1B							CORO1B		no	no	no	no		2	AZD5582,Disulfiram
CORO1C	23603					CORO1C	CORO1C		CORO1C		no	no	no	no		3	AZD5582,Romidepsin,SAHA (Beliakova-Bethell et al. 2019)
CORO2B	10391								CORO2B		no	no	no	no		1	AZD5582
CORO6	84940			CORO6		CORO6	CORO6				no	no	no	no		3	Romidepsin,SAHA (Beliakova-Bethell et al. 2019),SAHA (Mohammadi et al. 2014)
CORT	1325					CORT	CORT				no	no	no	no		2	Romidepsin,SAHA (Beliakova-Bethell et al. 2019)
COTL1	23406						COTL1		COTL1		no	no	no	no		2	AZD5582,Romidepsin
COX10	1352					COX10					no	no	no	no		1	SAHA (Beliakova-Bethell et al. 2019)
COX17	10063								COX17		no	no	no	no		1	AZD5582
COX18	285521						COX18				yes	no	no	no		1	Romidepsin
COX5A	9377								COX5A		yes	no	no	no		1	AZD5582
COX6A1	1337						COX6A1		COX6A1		yes	no	no	no		2	AZD5582,Romidepsin
COX6B2	125965			COX6B2		COX6B2	COX6B2				yes	yes	no	no		3	Romidepsin,SAHA (Beliakova-Bethell et al. 2019),SAHA (Mohammadi et al. 2014)
COX7A2	1347								COX7A2		yes	no	no	no		1	AZD5582
COX7B	1349								COX7B		yes	no	no	no		1	AZD5582
COX8A	1351								COX8A		yes	no	no	no		1	AZD5582
CP	1356								CP		yes	no	no	no		1	AZD5582
CPA3	1359								CPA3		no	no	no	no		1	AZD5582
CPA4	51200			CPA4							no	no	no	no		1	SAHA (Mohammadi et al. 2014)
CPAMD8	27151								CPAMD8		no	no	no	no		1	AZD5582
CPB2	1361						CPB2				no	no	no	no		1	Romidepsin
CPB2-AS1	100509894						CPB2-AS1				no	no	no	no	lncRNA	1	Romidepsin
CPEB2	132864						CPEB2				no	no	no	no		1	Romidepsin
CPEB3	22849					CPEB3					no	no	no	no		1	SAHA (Beliakova-Bethell et al. 2019)
CPEB4	80315						CPEB4				no	no	no	no		1	Romidepsin
CPLANE1	65250					CPLANE1	CPLANE1				no	no	no	no		2	Romidepsin,SAHA (Beliakova-Bethell et al. 2019)
CPLANE2	79363						CPLANE2				no	no	no	no		1	Romidepsin
CPM	1368	CPM								CPM	yes	no	no	no		2	Disulfiram,Ingenol B
CPNE2	221184								CPNE2		no	no	no	no		1	AZD5582
CPNE5	57699	CPNE5		CPNE5					CPNE5	CPNE5	no	no	no	no		4	AZD5582,Disulfiram,Ingenol B,SAHA (Mohammadi et al. 2014)
CPNE6	9362					CPNE6					no	no	no	no		1	SAHA (Beliakova-Bethell et al. 2019)
CPNE7	27132		CPNE7			CPNE7			CPNE7	CPNE7	no	no	no	no		4	AZD5582,IL-7,Ingenol B,SAHA (Beliakova-Bethell et al. 2019)
CPNE8	144402						CPNE8				no	no	no	no		1	Romidepsin
CPNE9	151835					CPNE9	CPNE9				no	no	no	no		2	Romidepsin,SAHA (Beliakova-Bethell et al. 2019)
CPO	130749	CPO									no	no	no	no		1	Disulfiram
CPQ	10404					CPQ	CPQ		CPQ		no	no	no	no		3	AZD5582,Romidepsin,SAHA (Beliakova-Bethell et al. 2019)
CPSF3	51692								CPSF3		yes	no	no	no		1	AZD5582
CPSF4	10898						CPSF4				no	no	no	no		1	Romidepsin
CPT1A	1374								CPT1A		yes	no	no	yes		1	AZD5582
CPT1B	1375						CPT1B		CPT1B		yes	no	no	no		2	AZD5582,Romidepsin
CPT1C	126129			CPT1C		CPT1C	CPT1C				yes	no	no	no		3	Romidepsin,SAHA (Beliakova-Bethell et al. 2019),SAHA (Mohammadi et al. 2014)
CPT2	1376						CPT2				yes	no	no	no		1	Romidepsin
CPTP	80772						CPTP				no	no	no	no		1	Romidepsin
CR1	1378		CR1	CR1		CR1	CR1		CR1	CR1	yes	no	no	no		6	AZD5582,IL-7,Ingenol B,Romidepsin,SAHA (Beliakova-Bethell et al. 2019),SAHA (Mohammadi et al. 2014)
CR1L	1379					CR1L	CR1L		CR1L		no	no	no	no		3	AZD5582,Romidepsin,SAHA (Beliakova-Bethell et al. 2019)
CR2	1380								CR2		yes	no	no	no		1	AZD5582
CRABP2	1382						CRABP2				no	no	no	no		1	Romidepsin
CRACR2A	84766					CRACR2A	CRACR2A				no	no	no	no		2	Romidepsin,SAHA (Beliakova-Bethell et al. 2019)
CRACR2B	283229					CRACR2B	CRACR2B				no	no	no	no		2	Romidepsin,SAHA (Beliakova-Bethell et al. 2019)
CRADD	8738								CRADD		no	no	no	no		1	AZD5582
CRAMP1	57585						CRAMP1				no	no	no	no		1	Romidepsin
CRB1	23418								CRB1		no	no	no	no		1	AZD5582
CRB3	92359					CRB3					no	no	no	no		1	SAHA (Beliakova-Bethell et al. 2019)
CRBN	51185								CRBN		no	no	no	no		1	AZD5582
CREB3	10488					CREB3					yes	no	no	yes		1	SAHA (Beliakova-Bethell et al. 2019)
CREB3L1	90993			CREB3L1							no	no	no	no		1	SAHA (Mohammadi et al. 2014)
CREB3L3	84699						CREB3L3				no	no	no	no		1	Romidepsin
CREBBP	1387					CREBBP	CREBBP				yes	no	no	no		2	Romidepsin,SAHA (Beliakova-Bethell et al. 2019)
CREBRF	153222	CREBRF							CREBRF		no	no	no	no		2	AZD5582,Disulfiram
CREBZF	58487								CREBZF		no	no	no	no		1	AZD5582
CREG1	8804					CREG1	CREG1				no	no	no	no		2	Romidepsin,SAHA (Beliakova-Bethell et al. 2019)
CRELD2	79174						CRELD2		CRELD2		no	no	no	no		2	AZD5582,Romidepsin
CREM	1390								CREM		yes	no	no	no		1	AZD5582
CRHBP	1393								CRHBP		no	no	no	no		1	AZD5582
CRIM1	51232								CRIM1		yes	no	yes	no		1	AZD5582
CRIP2	1397					CRIP2	CRIP2		CRIP2	CRIP2	no	no	no	no		4	AZD5582,Ingenol B,Romidepsin,SAHA (Beliakova-Bethell et al. 2019)
CRIP3	401262					CRIP3	CRIP3				no	no	no	no		2	Romidepsin,SAHA (Beliakova-Bethell et al. 2019)
CRISPLD2	83716						CRISPLD2				no	no	no	no		1	Romidepsin
CRLF2	64109	CRLF2									yes	no	no	no		1	Disulfiram
CRMP1	1400			CRMP1					CRMP1		no	no	no	no		2	AZD5582,SAHA (Mohammadi et al. 2014)
CRNDE	643911					CRNDE	CRNDE				no	no	no	no	lncRNA	2	Romidepsin,SAHA (Beliakova-Bethell et al. 2019)
CROCCP3	114819								CROCCP3		no	no	no	no		1	AZD5582
CROT	54677								CROT		no	no	no	no		1	AZD5582
CRPPA	729920						CRPPA				no	no	no	no		1	Romidepsin
CRTAM	56253						CRTAM				no	no	no	no		1	Romidepsin
CRTAP	10491					CRTAP	CRTAP		CRTAP		no	no	no	no		3	AZD5582,Romidepsin,SAHA (Beliakova-Bethell et al. 2019)
CRTC1	23373					CRTC1			CRTC1		no	no	no	no		2	AZD5582,SAHA (Beliakova-Bethell et al. 2019)
CRTC3	64784						CRTC3				yes	no	no	no		1	Romidepsin
CRYAB	1410	CRYAB									yes	yes	no	no		1	Disulfiram
CRYBG1	202						CRYBG1				no	no	no	no		1	Romidepsin
CRYBG2	55057	CRYBG2				CRYBG2	CRYBG2			CRYBG2	no	no	no	no		4	Disulfiram,Ingenol B,Romidepsin,SAHA (Beliakova-Bethell et al. 2019)
CRYGN	155051								CRYGN		no	no	no	no		1	AZD5582
CRYGS	1427						CRYGS		CRYGS		yes	no	no	no		2	AZD5582,Romidepsin
CRYZ	1429						CRYZ				yes	no	no	no		1	Romidepsin
CSAD	51380								CSAD		no	no	no	no		1	AZD5582
CSDC2	27254						CSDC2				no	no	no	no		1	Romidepsin
CSDE1	7812						CSDE1				yes	no	no	no		1	Romidepsin
CSE1L-AS1	102723483					CSE1L-AS1					no	no	no	no	lncRNA	1	SAHA (Beliakova-Bethell et al. 2019)
CSF1	1435					CSF1	CSF1	CSF1	CSF1		yes	no	no	no		4	AZD5582,Bryostatin,Romidepsin,SAHA (Beliakova-Bethell et al. 2019)
CSF2	1437								CSF2		yes	no	no	no		1	AZD5582
CSF2RB	1439					CSF2RB	CSF2RB				no	no	no	no		2	Romidepsin,SAHA (Beliakova-Bethell et al. 2019)
CSF3R	1441			CSF3R							no	no	no	no		1	SAHA (Mohammadi et al. 2014)
CSGALNACT1	55790					CSGALNACT1	CSGALNACT1		CSGALNACT1		no	no	no	no		3	AZD5582,Romidepsin,SAHA (Beliakova-Bethell et al. 2019)
CSK	1445						CSK		CSK		yes	no	no	no		2	AZD5582,Romidepsin
CSNK1A1	1452								CSNK1A1		no	no	no	no		1	AZD5582
CSNK1E	1454					CSNK1E	CSNK1E				no	no	no	no		2	Romidepsin,SAHA (Beliakova-Bethell et al. 2019)
CSNK1G2	1455									CSNK1G2	no	no	no	no		1	Ingenol B
CSNK1G3	1456									CSNK1G3	yes	no	no	no		1	Ingenol B
CSPG5	10675						CSPG5				no	no	no	no		1	Romidepsin
CSRNP1	64651								CSRNP1		no	no	no	no		1	AZD5582
CSRP1	1465						CSRP1				no	no	no	no		1	Romidepsin
CST7	8530					CST7	CST7				no	no	no	no		2	Romidepsin,SAHA (Beliakova-Bethell et al. 2019)
CSTF2	1478								CSTF2		yes	no	no	no		1	AZD5582
CSTF3-DT	338739								CSTF3-DT		no	no	no	no	lncRNA	1	AZD5582
CTAGE15	441294				CTAGE15						no	no	no	no		1	SAHA (Golumbeanu et al. 2018)
CTAGE4	100128553				CTAGE4	CTAGE4	CTAGE4				no	no	no	no		3	Romidepsin,SAHA (Beliakova-Bethell et al. 2019),SAHA (Golumbeanu et al. 2018)
CTAGE6	340307				CTAGE6						no	no	no	no		1	SAHA (Golumbeanu et al. 2018)
CTAGE7P	119437								CTAGE7P		no	no	no	no		1	AZD5582
CTAGE8	100142659				CTAGE8	CTAGE8	CTAGE8				no	no	no	no		3	Romidepsin,SAHA (Beliakova-Bethell et al. 2019),SAHA (Golumbeanu et al. 2018)
CTAGE9	643854				CTAGE9	CTAGE9	CTAGE9				no	no	no	no		3	Romidepsin,SAHA (Beliakova-Bethell et al. 2019),SAHA (Golumbeanu et al. 2018)
CTBP1	1487						CTBP1				yes	no	no	yes		1	Romidepsin
CTBP1-AS	285463					CTBP1-AS	CTBP1-AS				no	no	no	no	lncRNA	2	Romidepsin,SAHA (Beliakova-Bethell et al. 2019)
CTBP1-DT	92070						CTBP1-DT				no	no	no	no	lncRNA	1	Romidepsin
CTC-338M12.4	101928649								CTC-338M12.4		no	no	no	no	lncRNA	1	AZD5582
CTC1	80169								CTC1		no	no	no	no		1	AZD5582
CTCF	10664						CTCF				yes	no	no	no		1	Romidepsin
CTD-2201I18.1	101929215	CTD-2201I18.1							CTD-2201I18.1		no	no	no	no		2	AZD5582,Disulfiram
CTDSP1	58190						CTDSP1				no	no	no	no		1	Romidepsin
CTDSP2	10106						CTDSP2	CTDSP2			no	no	no	no		2	Bryostatin,Romidepsin
CTIF	9811			CTIF		CTIF	CTIF				no	no	no	no		3	Romidepsin,SAHA (Beliakova-Bethell et al. 2019),SAHA (Mohammadi et al. 2014)
CTLA4	1493				CTLA4	CTLA4	CTLA4		CTLA4		yes	no	no	no		4	AZD5582,Romidepsin,SAHA (Beliakova-Bethell et al. 2019),SAHA (Golumbeanu et al. 2018)
CTNNA1	1495					CTNNA1	CTNNA1		CTNNA1		yes	no	no	no		3	AZD5582,Romidepsin,SAHA (Beliakova-Bethell et al. 2019)
CTNNAL1	8727					CTNNAL1	CTNNAL1				no	no	no	no		2	Romidepsin,SAHA (Beliakova-Bethell et al. 2019)
CTNNBIP1	56998						CTNNBIP1				no	no	no	no		1	Romidepsin
CTNND1	1500						CTNND1		CTNND1		no	no	no	no		2	AZD5582,Romidepsin
CTPS1	1503								CTPS1		yes	no	no	no		1	AZD5582
CTPS2	56474					CTPS2	CTPS2				no	no	no	no		2	Romidepsin,SAHA (Beliakova-Bethell et al. 2019)
CTRC	11330						CTRC				no	no	no	no		1	Romidepsin
CTRL	1506					CTRL	CTRL				no	no	no	no		2	Romidepsin,SAHA (Beliakova-Bethell et al. 2019)
CTSB	1508								CTSB		yes	no	no	no		1	AZD5582
CTSF	8722			CTSF					CTSF		no	no	no	no		2	AZD5582,SAHA (Mohammadi et al. 2014)
CTSH	1512		CTSH						CTSH		yes	no	no	no		2	AZD5582,IL-7
CTSK	1513						CTSK		CTSK		yes	no	no	no		2	AZD5582,Romidepsin
CTSL	1514					CTSL					yes	no	no	no		1	SAHA (Beliakova-Bethell et al. 2019)
CTSO	1519					CTSO	CTSO				no	no	no	no		2	Romidepsin,SAHA (Beliakova-Bethell et al. 2019)
CTSS	1520					CTSS	CTSS				yes	no	no	no		2	Romidepsin,SAHA (Beliakova-Bethell et al. 2019)
CTSV	1515					CTSV	CTSV				yes	no	no	no		2	Romidepsin,SAHA (Beliakova-Bethell et al. 2019)
CTSW	1521			CTSW		CTSW					yes	no	no	no		2	SAHA (Beliakova-Bethell et al. 2019),SAHA (Mohammadi et al. 2014)
CTSZ	1522								CTSZ		yes	no	yes	no		1	AZD5582
CTTN	2017					CTTN			CTTN		yes	no	no	no		2	AZD5582,SAHA (Beliakova-Bethell et al. 2019)
CTTNBP2NL	55917				CTTNBP2NL	CTTNBP2NL	CTTNBP2NL		CTTNBP2NL	CTTNBP2NL	no	no	no	no		5	AZD5582,Ingenol B,Romidepsin,SAHA (Beliakova-Bethell et al. 2019),SAHA (Golumbeanu et al. 2018)
CTU2	348180						CTU2		CTU2		no	no	no	no		2	AZD5582,Romidepsin
CTXN1	404217					CTXN1	CTXN1				no	no	no	no		2	Romidepsin,SAHA (Beliakova-Bethell et al. 2019)
CTXND1	100996492					CTXND1	CTXND1				no	no	no	no		2	Romidepsin,SAHA (Beliakova-Bethell et al. 2019)
CUBN	8029						CUBN		CUBN		no	no	no	no		2	AZD5582,Romidepsin
CUEDC1	404093					CUEDC1	CUEDC1				no	no	no	no		2	Romidepsin,SAHA (Beliakova-Bethell et al. 2019)
CUL1	8454					CUL1	CUL1				yes	no	no	no		2	Romidepsin,SAHA (Beliakova-Bethell et al. 2019)
CUL4B	8450						CUL4B				yes	no	no	no		1	Romidepsin
CUL5	8065						CUL5				yes	no	no	no		1	Romidepsin
CUX2	23316		CUX2	CUX2			CUX2				no	no	no	no		3	IL-7,Romidepsin,SAHA (Mohammadi et al. 2014)
CXADR	1525			CXADR		CXADR	CXADR				no	no	no	no		3	Romidepsin,SAHA (Beliakova-Bethell et al. 2019),SAHA (Mohammadi et al. 2014)
CXCL16	58191					CXCL16	CXCL16				yes	no	no	no		2	Romidepsin,SAHA (Beliakova-Bethell et al. 2019)
CXCL17	284340						CXCL17				no	no	no	no		1	Romidepsin
CXCL8	3576			CXCL8					CXCL8		yes	no	no	no		2	AZD5582,SAHA (Mohammadi et al. 2014)
CXCR1	3577	CXCR1					CXCR1				yes	no	no	no		2	Disulfiram,Romidepsin
CXCR3	2833	CXCR3		CXCR3		CXCR3	CXCR3				yes	no	no	no		4	Disulfiram,Romidepsin,SAHA (Beliakova-Bethell et al. 2019),SAHA (Mohammadi et al. 2014)
CXCR4	7852	CXCR4	CXCR4		CXCR4		CXCR4		CXCR4		yes	no	yes	no		5	AZD5582,Disulfiram,IL-7,Romidepsin,SAHA (Golumbeanu et al. 2018)
CXCR5	643					CXCR5	CXCR5				yes	no	no	no		2	Romidepsin,SAHA (Beliakova-Bethell et al. 2019)
CXCR6	10663							CXCR6	CXCR6		yes	no	no	no		2	AZD5582,Bryostatin
CXorf21	80231					CXorf21	CXorf21			CXorf21	no	no	no	no		3	Ingenol B,Romidepsin,SAHA (Beliakova-Bethell et al. 2019)
CXXC4	80319			CXXC4		CXXC4	CXXC4				yes	no	no	no		3	Romidepsin,SAHA (Beliakova-Bethell et al. 2019),SAHA (Mohammadi et al. 2014)
CXXC5	51523		CXXC5				CXXC5				no	no	no	no		2	IL-7,Romidepsin
CYB561	1534								CYB561		no	no	no	no		1	AZD5582
CYB5A	1528						CYB5A				no	no	no	no		1	Romidepsin
CYB5B	80777								CYB5B		yes	no	no	no		1	AZD5582
CYB5D2	124936						CYB5D2				no	no	no	no		1	Romidepsin
CYB5R1	51706					CYB5R1	CYB5R1				no	no	no	no		2	Romidepsin,SAHA (Beliakova-Bethell et al. 2019)
CYB5RL	606495								CYB5RL		no	no	no	yes		1	AZD5582
CYBRD1	79901					CYBRD1	CYBRD1				no	no	no	no		2	Romidepsin,SAHA (Beliakova-Bethell et al. 2019)
CYCS	54205						CYCS		CYCS		yes	no	yes	no		2	AZD5582,Romidepsin
CYP19A1	1588	CYP19A1									no	no	no	no		1	Disulfiram
CYP1A1	1543			CYP1A1		CYP1A1	CYP1A1				no	no	no	no		3	Romidepsin,SAHA (Beliakova-Bethell et al. 2019),SAHA (Mohammadi et al. 2014)
CYP21A1P	1590								CYP21A1P		no	no	no	no		1	AZD5582
CYP24A1	1591								CYP24A1		no	no	no	no		1	AZD5582
CYP26B1	56603						CYP26B1				no	no	no	no		1	Romidepsin
CYP27B1	1594								CYP27B1		yes	no	no	no		1	AZD5582
CYP2A6	1548					CYP2A6	CYP2A6		CYP2A6		no	no	no	no		3	AZD5582,Romidepsin,SAHA (Beliakova-Bethell et al. 2019)
CYP2A7	1549					CYP2A7	CYP2A7				no	no	no	no		2	Romidepsin,SAHA (Beliakova-Bethell et al. 2019)
CYP2D6	1565								CYP2D6		yes	no	no	no		1	AZD5582
CYP2D7	1564								CYP2D7		no	no	no	no		1	AZD5582
CYP2E1	1571						CYP2E1		CYP2E1		yes	no	no	no		2	AZD5582,Romidepsin
CYP2G1P	22952						CYP2G1P				no	no	no	no		1	Romidepsin
CYP2R1	120227					CYP2R1	CYP2R1				no	no	no	no		2	Romidepsin,SAHA (Beliakova-Bethell et al. 2019)
CYP2U1	113612					CYP2U1	CYP2U1		CYP2U1		no	no	no	no		3	AZD5582,Romidepsin,SAHA (Beliakova-Bethell et al. 2019)
CYP2W1	54905				CYP2W1						no	no	no	no		1	SAHA (Golumbeanu et al. 2018)
CYP3A4	1576								CYP3A4		yes	no	yes	no		1	AZD5582
CYP46A1	10858					CYP46A1	CYP46A1				yes	no	yes	no		2	Romidepsin,SAHA (Beliakova-Bethell et al. 2019)
CYP4F12	66002								CYP4F12		no	no	no	no		1	AZD5582
CYP4F22	126410	CYP4F22				CYP4F22	CYP4F22		CYP4F22		no	no	no	no		4	AZD5582,Disulfiram,Romidepsin,SAHA (Beliakova-Bethell et al. 2019)
CYP4F29P	54055					CYP4F29P					no	no	no	no		1	SAHA (Beliakova-Bethell et al. 2019)
CYP4F35P	284233					CYP4F35P	CYP4F35P		CYP4F35P		no	no	no	no		3	AZD5582,Romidepsin,SAHA (Beliakova-Bethell et al. 2019)
CYP4V2	285440					CYP4V2	CYP4V2		CYP4V2		no	no	no	no		3	AZD5582,Romidepsin,SAHA (Beliakova-Bethell et al. 2019)
CYP51A1	1595								CYP51A1		yes	no	no	no		1	AZD5582
CYREN	78996						CYREN				no	no	no	no		1	Romidepsin
CYSLTR1	10800					CYSLTR1	CYSLTR1		CYSLTR1		yes	no	no	no		3	AZD5582,Romidepsin,SAHA (Beliakova-Bethell et al. 2019)
CYSLTR2	57105						CYSLTR2		CYSLTR2		no	no	no	no		2	AZD5582,Romidepsin
CYSTM1	84418			CYSTM1		CYSTM1	CYSTM1		CYSTM1		no	no	no	no		4	AZD5582,Romidepsin,SAHA (Beliakova-Bethell et al. 2019),SAHA (Mohammadi et al. 2014)
CYTH1	9267						CYTH1				no	no	no	no		1	Romidepsin
CYTH3	9265						CYTH3				no	no	no	no		1	Romidepsin
CYTH4	27128						CYTH4				no	no	no	no		1	Romidepsin
CYTIP	9595						CYTIP		CYTIP		no	no	no	no		2	AZD5582,Romidepsin
CYTOR	112597						CYTOR		CYTOR		no	no	no	no	lncRNA	2	AZD5582,Romidepsin
CZIB	54987						CZIB		CZIB		no	no	no	no		2	AZD5582,Romidepsin
D2HGDH	728294								D2HGDH		no	no	no	no		1	AZD5582
DAAM1	23002						DAAM1				no	no	no	no		1	Romidepsin
DAB2	1601								DAB2		yes	no	no	no		1	AZD5582
DACT1	51339		DACT1				DACT1		DACT1		no	no	no	no		3	AZD5582,IL-7,Romidepsin
DACT3	147906					DACT3	DACT3		DACT3		no	no	no	no		3	AZD5582,Romidepsin,SAHA (Beliakova-Bethell et al. 2019)
DACT3-AS1	100506068					DACT3-AS1	DACT3-AS1				no	no	no	no	lncRNA	2	Romidepsin,SAHA (Beliakova-Bethell et al. 2019)
DAD1	1603								DAD1		yes	no	no	yes		1	AZD5582
DAPK3	1613						DAPK3				no	no	no	no		1	Romidepsin
DAPP1	27071						DAPP1				no	no	no	no		1	Romidepsin
DARS-AS1	101928243				DARS-AS1		DARS-AS1				no	no	no	no	lncRNA	2	Romidepsin,SAHA (Golumbeanu et al. 2018)
DARS1	1615						DARS1		DARS1		no	no	no	no		2	AZD5582,Romidepsin
DAZAP1	26528						DAZAP1				yes	no	no	no		1	Romidepsin
DAZAP2	9802					DAZAP2	DAZAP2				yes	yes	no	no		2	Romidepsin,SAHA (Beliakova-Bethell et al. 2019)
DBH	1621					DBH	DBH				no	no	no	no		2	Romidepsin,SAHA (Beliakova-Bethell et al. 2019)
DBH-AS1	138948					DBH-AS1	DBH-AS1				no	no	no	no	lncRNA	2	Romidepsin,SAHA (Beliakova-Bethell et al. 2019)
DBI	1622								DBI		no	no	no	no		1	AZD5582
DBN1	1627								DBN1	DBN1	yes	no	no	no		2	AZD5582,Ingenol B
DBNL	28988								DBNL		no	no	no	no		1	AZD5582
DBP	1628								DBP		no	no	no	no		1	AZD5582
DCAF13	25879								DCAF13		no	no	no	no		1	AZD5582
DCAF4L1	285429	DCAF4L1									no	no	no	no		1	Disulfiram
DCAF4L2	138009				DCAF4L2						no	no	no	no		1	SAHA (Golumbeanu et al. 2018)
DCAF8	50717						DCAF8				yes	no	no	no		1	Romidepsin
DCBLD1	285761						DCBLD1				yes	no	yes	no		1	Romidepsin
DCBLD2	131566						DCBLD2				no	no	no	no		1	Romidepsin
DCDC1	341019				DCDC1	DCDC1	DCDC1				no	no	no	no		3	Romidepsin,SAHA (Beliakova-Bethell et al. 2019),SAHA (Golumbeanu et al. 2018)
DCDC2	51473					DCDC2	DCDC2				no	no	no	no		2	Romidepsin,SAHA (Beliakova-Bethell et al. 2019)
DCDC2B	149069			DCDC2B							no	no	no	no		1	SAHA (Mohammadi et al. 2014)
DCHS1	8642			DCHS1			DCHS1		DCHS1		no	no	no	no		3	AZD5582,Romidepsin,SAHA (Mohammadi et al. 2014)
DCLRE1A	9937								DCLRE1A		no	no	no	no		1	AZD5582
DCLRE1B	64858					DCLRE1B	DCLRE1B				no	no	no	no		2	Romidepsin,SAHA (Beliakova-Bethell et al. 2019)
DCLRE1CP1	105376432						DCLRE1CP1				no	no	no	no		1	Romidepsin
DCPS	28960						DCPS				no	no	no	no		1	Romidepsin
DCST1	149095			DCST1	DCST1	DCST1			DCST1		no	no	no	no		4	AZD5582,SAHA (Beliakova-Bethell et al. 2019),SAHA (Golumbeanu et al. 2018),SAHA (Mohammadi et al. 2014)
DCST1-AS1	100505666			DCST1-AS1	DCST1-AS1	DCST1-AS1			DCST1-AS1		no	no	no	no	lncRNA	4	AZD5582,SAHA (Beliakova-Bethell et al. 2019),SAHA (Golumbeanu et al. 2018),SAHA (Mohammadi et al. 2014)
DCST2	127579			DCST2		DCST2			DCST2	DCST2	no	no	no	no		4	AZD5582,Ingenol B,SAHA (Beliakova-Bethell et al. 2019),SAHA (Mohammadi et al. 2014)
DCT	1638								DCT		no	no	no	no		1	AZD5582
DCTD	1635					DCTD	DCTD				no	no	no	no		2	Romidepsin,SAHA (Beliakova-Bethell et al. 2019)
DCTN6	10671								DCTN6		no	no	no	no		1	AZD5582
DCTPP1	79077						DCTPP1		DCTPP1		no	no	no	no		2	AZD5582,Romidepsin
DCUN1D2	55208								DCUN1D2		no	no	no	no		1	AZD5582
DCUN1D3	123879					DCUN1D3	DCUN1D3				no	no	no	no		2	Romidepsin,SAHA (Beliakova-Bethell et al. 2019)
DCUN1D4	23142								DCUN1D4		no	no	no	no		1	AZD5582
DCUN1D5	84259						DCUN1D5				no	no	no	no		1	Romidepsin
DCXR	51181						DCXR				no	no	no	no		1	Romidepsin
DDAH2	23564					DDAH2	DDAH2				no	no	no	no		2	Romidepsin,SAHA (Beliakova-Bethell et al. 2019)
DDB2	1643					DDB2	DDB2		DDB2		yes	no	no	no		3	AZD5582,Romidepsin,SAHA (Beliakova-Bethell et al. 2019)
DDI2	84301								DDI2		no	no	no	no		1	AZD5582
DDIAS	220042						DDIAS		DDIAS		no	no	no	no		2	AZD5582,Romidepsin
DDIT3	1649				DDIT3		DDIT3				yes	no	no	no		2	Romidepsin,SAHA (Golumbeanu et al. 2018)
DDIT4	54541				DDIT4	DDIT4	DDIT4		DDIT4		no	no	no	no		4	AZD5582,Romidepsin,SAHA (Beliakova-Bethell et al. 2019),SAHA (Golumbeanu et al. 2018)
DDIT4L	115265			DDIT4L							no	no	no	no		1	SAHA (Mohammadi et al. 2014)
DDN	23109			DDN		DDN	DDN				no	no	no	no		3	Romidepsin,SAHA (Beliakova-Bethell et al. 2019),SAHA (Mohammadi et al. 2014)
DDOST	1650						DDOST				yes	yes	no	no		1	Romidepsin
DDR1	780								DDR1		no	no	no	no		1	AZD5582
DDX10	1662								DDX10		yes	no	no	no		1	AZD5582
DDX11	1663								DDX11		yes	no	no	no		1	AZD5582
DDX11-AS1	100506660					DDX11-AS1	DDX11-AS1				no	no	no	no	lncRNA	2	Romidepsin,SAHA (Beliakova-Bethell et al. 2019)
DDX12P	440081								DDX12P		no	no	no	no		1	AZD5582
DDX17	10521						DDX17		DDX17		yes	no	no	no		2	AZD5582,Romidepsin
DDX19B	11269						DDX19B				no	no	no	no		1	Romidepsin
DDX21	9188								DDX21		yes	no	no	no		1	AZD5582
DDX25	29118						DDX25				no	no	no	no		1	Romidepsin
DDX39B	7919						DDX39B				yes	no	no	no		1	Romidepsin
DDX4	54514			DDX4							no	no	no	no		1	SAHA (Mohammadi et al. 2014)
DDX43	55510								DDX43		no	no	no	no		1	AZD5582
DDX5	1655					DDX5					yes	no	no	no		1	SAHA (Beliakova-Bethell et al. 2019)
DDX54	79039						DDX54				no	no	no	no		1	Romidepsin
DDX58	23586						DDX58				yes	no	no	no		1	Romidepsin
DDX6	1656						DDX6				yes	no	no	no		1	Romidepsin
DDX60	55601					DDX60	DDX60				yes	no	no	no		2	Romidepsin,SAHA (Beliakova-Bethell et al. 2019)
DDX60L	91351						DDX60L				yes	no	yes	no		1	Romidepsin
DEAF1	10522					DEAF1	DEAF1				no	no	no	no		2	Romidepsin,SAHA (Beliakova-Bethell et al. 2019)
DECR1	1666						DECR1		DECR1		no	no	no	no		2	AZD5582,Romidepsin
DECR2	26063						DECR2				no	no	no	no		1	Romidepsin
DEF6	50619					DEF6	DEF6				no	no	no	no		2	Romidepsin,SAHA (Beliakova-Bethell et al. 2019)
DEF8	54849				DEF8						no	no	no	no		1	SAHA (Golumbeanu et al. 2018)
DEFB131B	100129216								DEFB131B		no	no	no	no		1	AZD5582
DELE1	9812					DELE1	DELE1				no	no	no	no		2	Romidepsin,SAHA (Beliakova-Bethell et al. 2019)
DENND10	404636								DENND10		no	no	no	no		1	AZD5582
DENND10P1	55855								DENND10P1		no	no	no	no		1	AZD5582
DENND11	57189						DENND11				no	no	no	no		1	Romidepsin
DENND1B	163486						DENND1B				no	no	no	no		1	Romidepsin
DENND1C	79958					DENND1C	DENND1C				no	no	no	no		2	Romidepsin,SAHA (Beliakova-Bethell et al. 2019)
DENND2C	163259			DENND2C		DENND2C	DENND2C				no	no	no	no		3	Romidepsin,SAHA (Beliakova-Bethell et al. 2019),SAHA (Mohammadi et al. 2014)
DENND2D	79961					DENND2D	DENND2D				no	no	no	no		2	Romidepsin,SAHA (Beliakova-Bethell et al. 2019)
DENND3	22898					DENND3	DENND3				no	no	no	no		2	Romidepsin,SAHA (Beliakova-Bethell et al. 2019)
DENND4A	10260									DENND4A	no	no	no	no		1	Ingenol B
DENND4B	9909						DENND4B				no	no	no	no		1	Romidepsin
DENND5A	23258								DENND5A		no	no	no	no		1	AZD5582
DENND5B-AS1	100874249				DENND5B-AS1				DENND5B-AS1		no	no	no	no	lncRNA	2	AZD5582,SAHA (Golumbeanu et al. 2018)
DENND6B	414918								DENND6B		no	no	no	no		1	AZD5582
DEPDC1	55635						DEPDC1				no	no	no	no		1	Romidepsin
DEPDC1B	55789					DEPDC1B	DEPDC1B				no	no	no	no		2	Romidepsin,SAHA (Beliakova-Bethell et al. 2019)
DEPDC4	120863						DEPDC4				no	no	no	no		1	Romidepsin
DEPDC7	91614					DEPDC7	DEPDC7				no	no	no	no		2	Romidepsin,SAHA (Beliakova-Bethell et al. 2019)
DEPP1	11067					DEPP1	DEPP1				no	no	no	no		2	Romidepsin,SAHA (Beliakova-Bethell et al. 2019)
DEPTOR	64798								DEPTOR		no	no	no	no		1	AZD5582
DERA	51071					DERA	DERA				no	no	no	no		2	Romidepsin,SAHA (Beliakova-Bethell et al. 2019)
DERL1	79139						DERL1				no	no	no	no		1	Romidepsin
DERL3	91319			DERL3	DERL3	DERL3					no	no	no	no		3	SAHA (Beliakova-Bethell et al. 2019),SAHA (Golumbeanu et al. 2018),SAHA (Mohammadi et al. 2014)
DESI1	27351								DESI1		no	no	no	no		1	AZD5582
DET1	55070								DET1		no	no	no	no		1	AZD5582
DFFA	1676						DFFA				yes	no	no	no		1	Romidepsin
DGAT2	84649						DGAT2			DGAT2	no	no	no	no		2	Ingenol B,Romidepsin
DGCR10	26222	DGCR10							DGCR10		no	no	no	no		2	AZD5582,Disulfiram
DGCR5	26220								DGCR5		no	no	no	no	lncRNA	1	AZD5582
DGCR9	25787	DGCR9							DGCR9		no	no	no	no		2	AZD5582,Disulfiram
DGKA	1606					DGKA	DGKA				no	no	no	no		2	Romidepsin,SAHA (Beliakova-Bethell et al. 2019)
DGKD	8527								DGKD		yes	no	no	no		1	AZD5582
DGKH	160851								DGKH		no	no	no	no		1	AZD5582
DGLUCY	80017						DGLUCY		DGLUCY		no	no	no	no		2	AZD5582,Romidepsin
DGUOK	1716								DGUOK		no	no	no	no		1	AZD5582
DGUOK-AS1	100874048					DGUOK-AS1			DGUOK-AS1		no	no	no	no	lncRNA	2	AZD5582,SAHA (Beliakova-Bethell et al. 2019)
DHCR24	1718								DHCR24		yes	no	no	no		1	AZD5582
DHCR7	1717					DHCR7	DHCR7		DHCR7		yes	no	no	no		3	AZD5582,Romidepsin,SAHA (Beliakova-Bethell et al. 2019)
DHDDS-AS1	101928324								DHDDS-AS1		no	no	no	no	lncRNA	1	AZD5582
DHDH	27294					DHDH	DHDH		DHDH		no	no	no	no		3	AZD5582,Romidepsin,SAHA (Beliakova-Bethell et al. 2019)
DHRS12	79758					DHRS12	DHRS12		DHRS12		no	no	no	no		3	AZD5582,Romidepsin,SAHA (Beliakova-Bethell et al. 2019)
DHRS2	10202	DHRS2					DHRS2				no	no	no	no		2	Disulfiram,Romidepsin
DHRS3	9249					DHRS3	DHRS3		DHRS3	DHRS3	no	no	no	no		4	AZD5582,Ingenol B,Romidepsin,SAHA (Beliakova-Bethell et al. 2019)
DHRS4	10901					DHRS4	DHRS4				no	no	no	no		2	Romidepsin,SAHA (Beliakova-Bethell et al. 2019)
DHRS4L2	317749						DHRS4L2				no	no	no	no		1	Romidepsin
DHRS7	51635						DHRS7				no	no	no	no		1	Romidepsin
DHRS7B	25979								DHRS7B		no	no	no	no		1	AZD5582
DHRSX	207063					DHRSX	DHRSX				no	no	no	no		2	Romidepsin,SAHA (Beliakova-Bethell et al. 2019)
DHX15	1665								DHX15		yes	yes	no	no		1	AZD5582
DHX32	55760								DHX32		no	no	no	no		1	AZD5582
DHX35	60625					DHX35	DHX35				no	no	no	no		2	Romidepsin,SAHA (Beliakova-Bethell et al. 2019)
DHX37	57647					DHX37					no	no	no	no		1	SAHA (Beliakova-Bethell et al. 2019)
DHX58	79132						DHX58		DHX58		yes	no	yes	no		2	AZD5582,Romidepsin
DIAPH1-AS1	100505658								DIAPH1-AS1		no	no	no	no	lncRNA	1	AZD5582
DIAPH2	1730						DIAPH2				no	no	no	no		1	Romidepsin
DIAPH3	81624						DIAPH3				no	no	no	no		1	Romidepsin
DICER1	23405						DICER1				yes	no	no	no		1	Romidepsin
DICER1-AS1	400242			DICER1-AS1	DICER1-AS1		DICER1-AS1		DICER1-AS1		no	no	no	no	lncRNA	4	AZD5582,Romidepsin,SAHA (Golumbeanu et al. 2018),SAHA (Mohammadi et al. 2014)
DIO1	1733						DIO1				no	no	no	no		1	Romidepsin
DIP2A	23181								DIP2A		no	no	no	no		1	AZD5582
DIP2C	22982					DIP2C	DIP2C		DIP2C		no	no	no	no		3	AZD5582,Romidepsin,SAHA (Beliakova-Bethell et al. 2019)
DIRAS1	148252				DIRAS1						no	no	no	no		1	SAHA (Golumbeanu et al. 2018)
DIRC3	729582					DIRC3	DIRC3		DIRC3		no	no	no	no	lncRNA	3	AZD5582,Romidepsin,SAHA (Beliakova-Bethell et al. 2019)
DIS3L	115752					DIS3L	DIS3L				no	no	no	no		2	Romidepsin,SAHA (Beliakova-Bethell et al. 2019)
DISP2	85455					DISP2					no	no	no	no		1	SAHA (Beliakova-Bethell et al. 2019)
DISP3	57540						DISP3				no	no	no	no		1	Romidepsin
DIXDC1	85458			DIXDC1		DIXDC1	DIXDC1				no	no	no	no		3	Romidepsin,SAHA (Beliakova-Bethell et al. 2019),SAHA (Mohammadi et al. 2014)
DKFZP586I1420	222161						DKFZP586I1420		DKFZP586I1420		no	no	no	no		2	AZD5582,Romidepsin
DKK3	27122								DKK3		no	no	no	no		1	AZD5582
DKK4	27121						DKK4				no	no	no	no		1	Romidepsin
DLC1	10395					DLC1	DLC1		DLC1		no	no	no	no		3	AZD5582,Romidepsin,SAHA (Beliakova-Bethell et al. 2019)
DLD	1738								DLD		yes	no	no	no		1	AZD5582
DLEC1	9940								DLEC1		no	no	no	no		1	AZD5582
DLEU1	10301					DLEU1	DLEU1				no	no	no	no	lncRNA	2	Romidepsin,SAHA (Beliakova-Bethell et al. 2019)
DLEU7	220107					DLEU7	DLEU7				no	no	no	no		2	Romidepsin,SAHA (Beliakova-Bethell et al. 2019)
DLG1-AS1	100507086					DLG1-AS1	DLG1-AS1				no	no	no	no	lncRNA	2	Romidepsin,SAHA (Beliakova-Bethell et al. 2019)
DLG4	1742					DLG4			DLG4		yes	no	no	no		2	AZD5582,SAHA (Beliakova-Bethell et al. 2019)
DLG5	9231					DLG5	DLG5		DLG5		no	no	no	no		3	AZD5582,Romidepsin,SAHA (Beliakova-Bethell et al. 2019)
DLGAP1	9229								DLGAP1		yes	no	no	no		1	AZD5582
DLGAP1-AS1	649446						DLGAP1-AS1				no	no	no	no	lncRNA	1	Romidepsin
DLGAP1-AS2	84777						DLGAP1-AS2				no	no	no	no	lncRNA	1	Romidepsin
DLGAP4	22839									DLGAP4	yes	yes	no	no		1	Ingenol B
DLGAP5	9787						DLGAP5				no	no	no	no		1	Romidepsin
DLK2	65989								DLK2		no	no	no	no		1	AZD5582
DLL1	28514				DLL1	DLL1	DLL1				no	no	no	no		3	Romidepsin,SAHA (Beliakova-Bethell et al. 2019),SAHA (Golumbeanu et al. 2018)
DLL3	10683					DLL3	DLL3				no	no	no	no		2	Romidepsin,SAHA (Beliakova-Bethell et al. 2019)
DLL4	54567					DLL4	DLL4				no	no	no	no		2	Romidepsin,SAHA (Beliakova-Bethell et al. 2019)
DLX2	1746						DLX2				no	no	no	no		1	Romidepsin
DLX4	1748					DLX4	DLX4				no	no	no	no		2	Romidepsin,SAHA (Beliakova-Bethell et al. 2019)
[truncated: 7,496 more rows]

## Sheet: Table S4
Detected in (number of) LRA studies altogether	Activated by LRAs: (literal)	Unique genes	Percentage
1	AZD5582	2256	0.237624
1	Bryostatin	3	0.000315989
1	Disulfiram	151	0.0159048
1	IL-7	42	0.00442385
1	Ingenol B	68	0.00716242
1	Romidepsin	2000	0.210659
1	SAHA (Beliakova-Bethell et al. 2019)	210	0.0221192
1	SAHA (Golumbeanu et al. 2018)	101	0.0106383
1	SAHA (Mohammadi et al. 2014)	234	0.0246471
2	AZD5582,Bryostatin	3	0.000315989
2	AZD5582,Disulfiram	73	0.00768907
2	AZD5582,IL-7	30	0.00315989
2	AZD5582,Ingenol B	101	0.0106383
2	AZD5582,Romidepsin	620	0.0653044
2	AZD5582,SAHA (Beliakova-Bethell et al. 2019)	91	0.009585
2	AZD5582,SAHA (Golumbeanu et al. 2018)	40	0.00421319
2	AZD5582,SAHA (Mohammadi et al. 2014)	98	0.0103223
2	Bryostatin,Ingenol B	2	0.000210659
2	Bryostatin,Romidepsin	2	0.000210659
2	Disulfiram,IL-7	1	0.00010533
2	Disulfiram,Ingenol B	2	0.000210659
2	Disulfiram,Romidepsin	50	0.00526648
2	Disulfiram,SAHA (Beliakova-Bethell et al. 2019)	5	0.000526648
2	Disulfiram,SAHA (Mohammadi et al. 2014)	17	0.0017906
2	IL-7,Ingenol B	1	0.00010533
2	IL-7,Romidepsin	21	0.00221192
2	IL-7,SAHA (Beliakova-Bethell et al. 2019)	1	0.00010533
2	IL-7,SAHA (Golumbeanu et al. 2018)	1	0.00010533
2	IL-7,SAHA (Mohammadi et al. 2014)	8	0.000842637
2	Ingenol B,Romidepsin	32	0.00337055
2	Ingenol B,SAHA (Beliakova-Bethell et al. 2019)	5	0.000526648
2	Ingenol B,SAHA (Mohammadi et al. 2014)	5	0.000526648
2	Romidepsin,SAHA (Beliakova-Bethell et al. 2019)	1520	0.160101
2	Romidepsin,SAHA (Golumbeanu et al. 2018)	17	0.0017906
2	Romidepsin,SAHA (Mohammadi et al. 2014)	62	0.00653044
2	SAHA (Beliakova-Bethell et al. 2019),SAHA (Golumbeanu et al. 2018)	2	0.000210659
2	SAHA (Beliakova-Bethell et al. 2019),SAHA (Mohammadi et al. 2014)	27	0.0028439
2	SAHA (Golumbeanu et al. 2018),SAHA (Mohammadi et al. 2014)	9	0.000947967
3	AZD5582,Bryostatin,Ingenol B	1	0.00010533
3	AZD5582,Bryostatin,Romidepsin	3	0.000315989
3	AZD5582,Disulfiram,Romidepsin	42	0.00442385
3	AZD5582,Disulfiram,SAHA (Beliakova-Bethell et al. 2019)	4	0.000421319
3	AZD5582,Disulfiram,SAHA (Golumbeanu et al. 2018)	4	0.000421319
3	AZD5582,Disulfiram,SAHA (Mohammadi et al. 2014)	16	0.00168527
3	AZD5582,IL-7,Ingenol B	1	0.00010533
3	AZD5582,IL-7,Romidepsin	11	0.00115863
3	AZD5582,IL-7,SAHA (Beliakova-Bethell et al. 2019)	1	0.00010533
3	AZD5582,IL-7,SAHA (Mohammadi et al. 2014)	4	0.000421319
3	AZD5582,Ingenol B,Romidepsin	47	0.0049505
3	AZD5582,Ingenol B,SAHA (Beliakova-Bethell et al. 2019)	9	0.000947967
3	AZD5582,Ingenol B,SAHA (Golumbeanu et al. 2018)	2	0.000210659
3	AZD5582,Ingenol B,SAHA (Mohammadi et al. 2014)	8	0.000842637
3	AZD5582,Romidepsin,SAHA (Beliakova-Bethell et al. 2019)	670	0.0705709
3	AZD5582,Romidepsin,SAHA (Golumbeanu et al. 2018)	15	0.00157995
3	AZD5582,Romidepsin,SAHA (Mohammadi et al. 2014)	21	0.00221192
3	AZD5582,SAHA (Beliakova-Bethell et al. 2019),SAHA (Golumbeanu et al. 2018)	2	0.000210659
3	AZD5582,SAHA (Beliakova-Bethell et al. 2019),SAHA (Mohammadi et al. 2014)	16	0.00168527
3	AZD5582,SAHA (Golumbeanu et al. 2018),SAHA (Mohammadi et al. 2014)	5	0.000526648
3	Disulfiram,IL-7,Romidepsin	2	0.000210659
3	Disulfiram,IL-7,SAHA (Mohammadi et al. 2014)	3	0.000315989
3	Disulfiram,Ingenol B,Romidepsin	1	0.00010533
3	Disulfiram,Romidepsin,SAHA (Beliakova-Bethell et al. 2019)	37	0.0038972
3	Disulfiram,Romidepsin,SAHA (Golumbeanu et al. 2018)	2	0.000210659
3	Disulfiram,Romidepsin,SAHA (Mohammadi et al. 2014)	3	0.000315989
3	Disulfiram,SAHA (Beliakova-Bethell et al. 2019),SAHA (Golumbeanu et al. 2018)	3	0.000315989
3	Disulfiram,SAHA (Beliakova-Bethell et al. 2019),SAHA (Mohammadi et al. 2014)	2	0.000210659
3	IL-7,Ingenol B,Romidepsin	2	0.000210659
3	IL-7,Romidepsin,SAHA (Beliakova-Bethell et al. 2019)	22	0.00231725
3	IL-7,Romidepsin,SAHA (Golumbeanu et al. 2018)	1	0.00010533
3	IL-7,Romidepsin,SAHA (Mohammadi et al. 2014)	2	0.000210659
3	IL-7,SAHA (Beliakova-Bethell et al. 2019),SAHA (Mohammadi et al. 2014)	1	0.00010533
3	Ingenol B,Romidepsin,SAHA (Beliakova-Bethell et al. 2019)	31	0.00326522
3	Ingenol B,Romidepsin,SAHA (Mohammadi et al. 2014)	1	0.00010533
3	Ingenol B,SAHA (Golumbeanu et al. 2018),SAHA (Mohammadi et al. 2014)	1	0.00010533
3	Romidepsin,SAHA (Beliakova-Bethell et al. 2019),SAHA (Golumbeanu et al. 2018)	34	0.00358121
3	Romidepsin,SAHA (Beliakova-Bethell et al. 2019),SAHA (Mohammadi et al. 2014)	175	0.0184327
3	Romidepsin,SAHA (Golumbeanu et al. 2018),SAHA (Mohammadi et al. 2014)	4	0.000421319
3	SAHA (Beliakova-Bethell et al. 2019),SAHA (Golumbeanu et al. 2018),SAHA (Mohammadi et al. 2014)	2	0.000210659
4	AZD5582,Bryostatin,Romidepsin,SAHA (Beliakova-Bethell et al. 2019)	4	0.000421319
4	AZD5582,Disulfiram,IL-7,SAHA (Mohammadi et al. 2014)	2	0.000210659
4	AZD5582,Disulfiram,Ingenol B,Romidepsin	4	0.000421319
4	AZD5582,Disulfiram,Ingenol B,SAHA (Golumbeanu et al. 2018)	1	0.00010533
4	AZD5582,Disulfiram,Ingenol B,SAHA (Mohammadi et al. 2014)	2	0.000210659
4	AZD5582,Disulfiram,Romidepsin,SAHA (Beliakova-Bethell et al. 2019)	12	0.00126396
4	AZD5582,Disulfiram,Romidepsin,SAHA (Mohammadi et al. 2014)	4	0.000421319
4	AZD5582,Disulfiram,SAHA (Beliakova-Bethell et al. 2019),SAHA (Mohammadi et al. 2014)	1	0.00010533
4	AZD5582,IL-7,Ingenol B,SAHA (Beliakova-Bethell et al. 2019)	2	0.000210659
4	AZD5582,IL-7,Ingenol B,SAHA (Mohammadi et al. 2014)	1	0.00010533
4	AZD5582,IL-7,Romidepsin,SAHA (Beliakova-Bethell et al. 2019)	18	0.00189593
4	AZD5582,IL-7,Romidepsin,SAHA (Golumbeanu et al. 2018)	1	0.00010533
4	AZD5582,Ingenol B,Romidepsin,SAHA (Beliakova-Bethell et al. 2019)	66	0.00695176
4	AZD5582,Ingenol B,Romidepsin,SAHA (Golumbeanu et al. 2018)	1	0.00010533
4	AZD5582,Ingenol B,Romidepsin,SAHA (Mohammadi et al. 2014)	1	0.00010533
4	AZD5582,Ingenol B,SAHA (Beliakova-Bethell et al. 2019),SAHA (Mohammadi et al. 2014)	5	0.000526648
4	AZD5582,Romidepsin,SAHA (Beliakova-Bethell et al. 2019),SAHA (Golumbeanu et al. 2018)	27	0.0028439
4	AZD5582,Romidepsin,SAHA (Beliakova-Bethell et al. 2019),SAHA (Mohammadi et al. 2014)	93	0.00979566
4	AZD5582,Romidepsin,SAHA (Golumbeanu et al. 2018),SAHA (Mohammadi et al. 2014)	2	0.000210659
4	AZD5582,SAHA (Beliakova-Bethell et al. 2019),SAHA (Golumbeanu et al. 2018),SAHA (Mohammadi et al. 2014)	6	0.000631978
4	Disulfiram,Ingenol B,Romidepsin,SAHA (Beliakova-Bethell et al. 2019)	1	0.00010533
4	Disulfiram,Romidepsin,SAHA (Beliakova-Bethell et al. 2019),SAHA (Golumbeanu et al. 2018)	1	0.00010533
4	Disulfiram,Romidepsin,SAHA (Beliakova-Bethell et al. 2019),SAHA (Mohammadi et al. 2014)	6	0.000631978
4	Disulfiram,SAHA (Beliakova-Bethell et al. 2019),SAHA (Golumbeanu et al. 2018),SAHA (Mohammadi et al. 2014)	1	0.00010533
4	IL-7,Ingenol B,Romidepsin,SAHA (Beliakova-Bethell et al. 2019)	2	0.000210659
4	IL-7,Romidepsin,SAHA (Beliakova-Bethell et al. 2019),SAHA (Golumbeanu et al. 2018)	1	0.00010533
4	Ingenol B,Romidepsin,SAHA (Beliakova-Bethell et al. 2019),SAHA (Mohammadi et al. 2014)	6	0.000631978
4	Romidepsin,SAHA (Beliakova-Bethell et al. 2019),SAHA (Golumbeanu et al. 2018),SAHA (Mohammadi et al. 2014)	31	0.00326522
5	AZD5582,Bryostatin,IL-7,Romidepsin,SAHA (Beliakova-Bethell et al. 2019)	1	0.00010533
5	AZD5582,Bryostatin,Romidepsin,SAHA (Beliakova-Bethell et al. 2019),SAHA (Mohammadi et al. 2014)	1	0.00010533
5	AZD5582,Disulfiram,IL-7,Ingenol B,SAHA (Mohammadi et al. 2014)	1	0.00010533
5	AZD5582,Disulfiram,IL-7,Romidepsin,SAHA (Beliakova-Bethell et al. 2019)	1	0.00010533
5	AZD5582,Disulfiram,IL-7,Romidepsin,SAHA (Golumbeanu et al. 2018)	1	0.00010533
5	AZD5582,Disulfiram,Ingenol B,Romidepsin,SAHA (Beliakova-Bethell et al. 2019)	1	0.00010533
5	AZD5582,Disulfiram,Ingenol B,Romidepsin,SAHA (Golumbeanu et al. 2018)	2	0.000210659
5	AZD5582,Disulfiram,Ingenol B,Romidepsin,SAHA (Mohammadi et al. 2014)	1	0.00010533
5	AZD5582,Disulfiram,Romidepsin,SAHA (Beliakova-Bethell et al. 2019),SAHA (Golumbeanu et al. 2018)	1	0.00010533
5	AZD5582,Disulfiram,Romidepsin,SAHA (Beliakova-Bethell et al. 2019),SAHA (Mohammadi et al. 2014)	8	0.000842637
5	AZD5582,Disulfiram,SAHA (Beliakova-Bethell et al. 2019),SAHA (Golumbeanu et al. 2018),SAHA (Mohammadi et al. 2014)	1	0.00010533
5	AZD5582,IL-7,Ingenol B,Romidepsin,SAHA (Beliakova-Bethell et al. 2019)	4	0.000421319
5	AZD5582,IL-7,Romidepsin,SAHA (Beliakova-Bethell et al. 2019),SAHA (Mohammadi et al. 2014)	3	0.000315989
5	AZD5582,Ingenol B,Romidepsin,SAHA (Beliakova-Bethell et al. 2019),SAHA (Golumbeanu et al. 2018)	2	0.000210659
5	AZD5582,Ingenol B,Romidepsin,SAHA (Beliakova-Bethell et al. 2019),SAHA (Mohammadi et al. 2014)	13	0.00136929
5	AZD5582,Ingenol B,SAHA (Beliakova-Bethell et al. 2019),SAHA (Golumbeanu et al. 2018),SAHA (Mohammadi et al. 2014)	1	0.00010533
5	AZD5582,Romidepsin,SAHA (Beliakova-Bethell et al. 2019),SAHA (Golumbeanu et al. 2018),SAHA (Mohammadi et al. 2014)	18	0.00189593
5	Disulfiram,IL-7,Romidepsin,SAHA (Beliakova-Bethell et al. 2019),SAHA (Mohammadi et al. 2014)	1	0.00010533
5	IL-7,Romidepsin,SAHA (Beliakova-Bethell et al. 2019),SAHA (Golumbeanu et al. 2018),SAHA (Mohammadi et al. 2014)	2	0.000210659
5	Ingenol B,Romidepsin,SAHA (Beliakova-Bethell et al. 2019),SAHA (Golumbeanu et al. 2018),SAHA (Mohammadi et al. 2014)	2	0.000210659
6	AZD5582,Disulfiram,IL-7,Romidepsin,SAHA (Beliakova-Bethell et al. 2019),SAHA (Mohammadi et al. 2014)	1	0.00010533
6	AZD5582,Disulfiram,Ingenol B,Romidepsin,SAHA (Beliakova-Bethell et al. 2019),SAHA (Mohammadi et al. 2014)	1	0.00010533
6	AZD5582,IL-7,Ingenol B,Romidepsin,SAHA (Beliakova-Bethell et al. 2019),SAHA (Mohammadi et al. 2014)	2	0.000210659
6	AZD5582,Ingenol B,Romidepsin,SAHA (Beliakova-Bethell et al. 2019),SAHA (Golumbeanu et al. 2018),SAHA (Mohammadi et al. 2014)	1	0.00010533

## Sheet: Table S5
N	GO id	Term	Genes in the GO term	Genes in the DE set	p-value	FDR-adjusted p-value	Representative DEGs
1	GO:0050896	response to stimulus	9207	436	2.22586e-17	1.01254e-13	OR52N4, OR2A1, CDH23, CYP4V2, OR2A42, UNC119, OR2H2, HMCN1
2	GO:0008150	biological_process	18367	730	2.07923e-14	5.25468e-11	TMEM121, TSPAN9, NRSN2, MIDN, HRH4, KRT73, MEGF6, CASKIN2, HHIPL1, ZC3H6, FYB1, KRT72, TXNDC16, MYO1F, SIPA1L2, DIP2C, GSDMB, TMEM132A, GPR63, DPF3, CYSTM1, MYO15B
3	GO:0065007	biological regulation	12626	544	1.93356e-14	5.25468e-11
4	GO:0009987	cellular process	17347	698	2.62805e-14	5.97749e-11	FMNL1, PSRC1
5	GO:0050794	regulation of cellular process	11070	489	3.43667e-14	6.51393e-11
6	GO:0007154	cell communication	6609	325	4.61694e-14	7.30591e-11	ENPP5, GJB6, TRIP10
7	GO:0023052	signaling	6585	324	4.81815e-14	7.30591e-11
8	GO:0050789	regulation of biological process	11949	518	7.70132e-14	1.09479e-10
9	GO:0051716	cellular response to stimulus	7517	358	1.0166e-13	1.36015e-10
10	GO:0022610	biological adhesion	1422	100	4.41802e-12	4.56763e-09
11	GO:0007155	cell adhesion	1415	99	7.66558e-12	7.58059e-09	MCAM, SDK1, PPFIBP1, SPON1, SELPLG, CD6, ATP1B1, PARD3B, CHST10, CTNNA1, AJUBA, DSC1, EPHA2, ICAM4, CDH23, GP5, CD9, FERMT3, FEZ1, RIPOR2, LRRN2, CD96, PARVA, TNFRSF12A, CD84, PCDH1, SELP, ICAM5, EGFL7, ITGB2, NECTIN3, LAMC3, CDH26, SORBS3, PTPRF, DST, SRC, EFNB2, FBLN7, ITGA7, EPHA4, S1PR1, CELSR2, CADM1, SELL, NECTIN2
12	GO:0007165	signal transduction	6068	294	9.95694e-12	9.43628e-09	RASSF4, AVPR2, RASGRP2, RHPN2, IRAK2, OR52N4, RAPH1, AGRN, NR4A1, OR2A1, METRNL, TAFA1, TRAF1, TLR3, HRH4, PLAUR, CDS1, LTK, CDKL2, MAP3K21, SHB, IL16, RASD2, LRRN2, CHRNE, DLC1, TRAIP, LTB, TNF, GABBR1, MPZL1, TAGAP, METRN, TCP11L2, PITPNC1, CCR6, TNFSF8, PDE4A, ARHGAP31, NR4A2, PLCB3, CACNA1I, TNFSF4, CSF1, OR2A42, RASAL1, RTKN2, KALRN, GPR55, KCNIP2, NFKB2, GNG8, IL7, SH2B2, CHRNA5, SOX8, FZD7…
13	GO:0048583	regulation of response to stimulus	4286	222	2.58875e-11	2.26466e-08
14	GO:0032501	multicellular organismal process	7689	350	1.17628e-10	9.55519e-08
15	GO:0023051	regulation of signaling	3668	194	1.25434e-10	9.83789e-08	LMO7
16	GO:0000902	cell morphogenesis	1033	76	2.58777e-10	1.96196e-07	PSMB10, PTPRO, WDR19, LST1, VDR, BCL6, KLF2, IL7R
17	GO:0070887	cellular response to chemical stimulus	3340	179	2.87131e-10	2.10671e-07
18	GO:0007166	cell surface receptor signaling pathway	3060	167	3.44724e-10	2.45023e-07	TRBV30, IL27RA, TRBV12-4, TRBV12-3, FCRL3, TRBV28, TNFRSF14, FZD7, MERTK, TRBV15, CD79B, FCER1G, SEMA6A, CD79A, CYSLTR1, IL7R, TRBV4-2, CD3D, CELSR2
19	GO:0002376	immune system process	3113	169	3.92308e-10	2.70395e-07	IFI30, TRBV30, PIK3CG, PSMB10, MSRB1, OASL, CD6, C2, IGHM, TRAV26-2, TLR3, APOBEC3G, TXK, TRBV12-4, LST1, BTN3A1, TRIM14, GZMM, CD84, TRBV12-3, IRGM, SAMHD1, CSF1, BCL6, NLRP1, TRBV28, MX2, KCNN4, TNFRSF14, ITK, CD79B, FCER1G, CD79A, SUSD4, CR1, BTN3A3, SRC, CTLA4, LGR4, APOBEC3C, GBP5, TNFRSF13C, CD40, IFITM2, TRBV4-2, LIME1, HERC5, SEMA4A, CD3D, CADM1, BTN3A2, ULBP2
20	GO:0051239	regulation of multicellular organismal process	3260	175	4.22931e-10	2.82929e-07
21	GO:0010646	regulation of cell communication	3626	189	7.69831e-10	5.0028e-07
22	GO:0065009	regulation of molecular function	2977	162	8.3508e-10	5.27608e-07
23	GO:0048856	anatomical structure development	5974	281	9.49428e-10	5.83642e-07	INSRR, EGFL7
24	GO:0051179	localization	6707	308	1.3264e-09	7.73566e-07
25	GO:0042221	response to chemical	4767	233	1.77374e-09	1.00859e-06
26	GO:0009605	response to external stimulus	2789	152	2.81452e-09	1.56137e-06
27	GO:0032502	developmental process	6492	298	3.09439e-09	1.67576e-06
28	GO:0040011	locomotion	1937	115	3.28052e-09	1.73524e-06
29	GO:0065008	regulation of biological quality	4043	203	3.42408e-09	1.7494e-06
30	GO:0098609	cell-cell adhesion	838	63	4.10289e-09	2.0287e-06	ROPN1B, DSC1, ICAM4, LRP6, ICAM5, ITGB2, LMO7, NECTIN3, CDH26, S100A11, SRC, CELSR2, DLG5
31	GO:0032879	regulation of localization	2846	153	6.22044e-09	2.94758e-06
32	GO:0048518	positive regulation of biological process	6193	285	6.58048e-09	3.05455e-06
33	GO:0042110	T cell activation	464	42	1.03111e-08	4.6905e-06	PIK3CG, DOCK2, TREML2, FOXP3, ITK, SATB1
34	GO:0009966	regulation of signal transduction	3159	165	1.05984e-08	4.72668e-06	GPC1, SPRED1, SPRY1
35	GO:0006928	movement of cell or subcellular component	2212	124	2.15277e-08	9.23863e-06
36	GO:0002682	regulation of immune system process	1558	95	2.48971e-08	1.02961e-05	BCL6B, BCL6
37	GO:0120036	plasma membrane bounded cell projection organization	1495	92	2.74891e-08	1.1165e-05
38	GO:0030154	cell differentiation	4234	206	3.18638e-08	1.27148e-05	PTK2, AGRN, NEDD4L, SEMA6C, NTNG2, PBX1, DHCR7, EPHA2, PTPN6, SHB, RIPOR2, TNFRSF12A, ACER1, VDR, METRN, GADD45G, MAL, EGFL7, HSPA2, PDLIM7, RASAL1, TGFBR2, EDA2R, SEPTIN4, SEMA6A, HES6, POU5F1B, EPAS1, GPSM1, SPAG4, SRC, EFNB2, LGR4, PEG10, NIBAN2, CLIC4, RFX2, NOG, SEMA4A, NR1D2, CADM1, PIWIL4
39	GO:0048869	cellular developmental process	4313	208	5.32022e-08	2.05099e-05
40	GO:0048870	cell motility	1744	102	5.86708e-08	2.15237e-05	ENPP2, PTK2, EPHA2, FSCN1, DST
41	GO:0051674	localization of cell	1744	102	5.86708e-08	2.15237e-05
42	GO:0051056	regulation of small GTPase mediated signal transduction	338	33	6.65573e-08	2.40293e-05	PLEKHG2, FGD3, RHOC, ARHGEF12, DLC1, ARHGEF18, ARHGEF11, GARNL3, TAGAP, ARHGAP31, RAC3, KALRN, SIPA1L2, VAV2, ARHGDIB, ARHGAP23, TRIP10
43	GO:0032943	mononuclear cell proliferation	274	29	7.35879e-08	2.57501e-05	ACE
44	GO:0030030	cell projection organization	1532	92	8.47865e-08	2.83598e-05	MYO1A, ARMC9, WDR19, PARVA, DYNC2H1, UBXN10, RFX2
45	GO:0016043	cellular component organization	6357	285	8.66892e-08	2.8576e-05	FMNL1
46	GO:0001775	cell activation	1423	87	8.9741e-08	2.91594e-05
47	GO:0009653	anatomical structure morphogenesis	2731	143	1.07165e-07	3.38538e-05	MCAM, LST1, EFNB2, IER3
48	GO:0016477	cell migration	1587	94	1.14348e-07	3.56282e-05	EPHB3, PIK3CG, CORO1A, NTNG2, RHOC, EPHA2, RHOBTB3, GPC1, SDC4, FSCN1, ITGB2, LAMC3, CORO1C, MERTK, PTPRF, FMNL1, EFNA1, FGFR4, SRC, HBEGF, FGFR1, VAV2, S1PR1
49	GO:0046649	lymphocyte activation	717	53	1.23008e-07	3.78083e-05
50	GO:0050790	regulation of catalytic activity	2318	125	1.62352e-07	4.85882e-05	GPSM1, ARHGDIB
51	GO:0007159	leukocyte cell-cell adhesion	337	32	1.98062e-07	5.85055e-05	FERMT3, SELP, ITGB2
52	GO:0048731	system development	4907	228	2.03398e-07	5.93113e-05
53	GO:0010033	response to organic substance	3328	166	2.08786e-07	6.01119e-05	DUSP10, SQLE, TNF, TGFBR2, CCND1, FADS1
54	GO:0048523	negative regulation of cellular process	4937	229	2.16824e-07	6.16457e-05
55	GO:0007010	cytoskeleton organization	1321	81	2.27407e-07	6.30777e-05	TUBB4A, AGRN, ADD3, FGD3, AJUBA, DOCK2, TSPAN32, SYNE3, PACSIN1, SEMA6A, FMNL1, DST, ANK1, GPR35, NECTIN2
56	GO:0007275	multicellular organism development	5479	249	2.84785e-07	7.71122e-05	EPHB3, PTK2, KIAA0319, AGRN, SEMA6C, INSRR, NTN5, KLF3, NTNG2, EBF4, PBX1, N4BP3, LTK, EPHA2, SHB, RIPOR2, TNF, TNFRSF12A, VDR, METRN, GADD45G, LRP6, SHISA2, EGFL7, PDLIM7, SPRED1, CHST2, EDA2R, DYNC2H1, FZD7, MERTK, SEMA6A, HES6, PCOLCE, HYDIN, TSHZ3, PLEKHB1, EPAS1, POU6F1, FGFR4, TSHZ2, GPSM1, EFNB2, TMEM198, LGR4, SPRY1, TRAF4, FGFR1, EPHA4, NOG, SEMA4A, ARHGDIB, CELSR2, NRARP, CADM1, PIWIL4
57	GO:0071310	cellular response to organic substance	2752	142	2.82487e-07	7.71122e-05	NR4A1, SYP, EGR2, CCND1
58	GO:0045321	leukocyte activation	1267	78	3.28873e-07	8.69794e-05
59	GO:0048522	positive regulation of cellular process	5612	253	4.29123e-07	0.000110914
60	GO:0070661	leukocyte proliferation	298	29	4.39926e-07	0.000112245
61	GO:0001816	cytokine production	790	55	4.87681e-07	0.000118003	PIK3CG, TXK, FOXP3, ITK
62	GO:0007266	Rho protein signal transduction	203	23	4.87147e-07	0.000118003	ROPN1B, CDC42EP2, ARHGEF12, ARHGEF11, BCL6, ARHGDIB
63	GO:0007399	nervous system development	2375	125	5.89921e-07	0.00014124	EPHB3, KIAA0319, SEMA6C, NRSN2, NTN5, NTNG2, N4BP3, FEZ1, RBFOX2, METRN, PCDH1, NR4A2, APBA2, KALRN, GNG8, SH2B2, MERTK, SEMA6A, HES6, BTBD3, TRIM3, NAV2, UNC119, TENM1, GPSM1, EFNB2, EPHA4, DPF3, NOG, SEMA4A
64	GO:0046651	lymphocyte proliferation	272	27	7.3905e-07	0.000171528
65	GO:0002712	regulation of B cell mediated immunity	50	11	7.33926e-07	0.000171528
66	GO:0002889	regulation of immunoglobulin mediated immune response	50	11	7.33926e-07	0.000171528
67	GO:0071840	cellular component organization or biogenesis	6542	286	8.33486e-07	0.00018814
68	GO:0006935	chemotaxis	642	47	8.35442e-07	0.00018814	PIK3CG, ENPP2, PLAUR, IL16, RIPOR2, PARVA, DOCK2, CCR6, CCRL2, CYSLTR1, CCR4, S1PR1, PLA2G6
69	GO:0044281	small molecule metabolic process	1963	107	8.52423e-07	0.000190082
70	GO:0042330	taxis	644	47	9.11222e-07	0.000197388
71	GO:0006955	immune response	2181	116	9.51143e-07	0.000201863	ENPP2, OASL, IL27RA, TLR3, TCF7, LST1, IL16, CD96, LTB, TNF, AIRE, GZMA, TRBV12-3, FYB1, CCR6, TNFSF8, TNFSF4, SAMHD1, TNFRSF14, IL7, CD79B, NFIL3, TENM1, CCRL2, CTLA4, IL7R, CCR4, IFITM2
72	GO:1901564	organonitrogen compound metabolic process	6742	293	9.60953e-07	0.000201863
73	GO:0043549	regulation of kinase activity	870	58	9.67379e-07	0.000201863
74	GO:0050793	regulation of developmental process	2695	137	1.07693e-06	0.000220673
75	GO:0035023	regulation of Rho protein signal transduction	140	18	1.35214e-06	0.000269775	DLC1, ARHGEF18, ARHGEF25, KALRN, ARHGDIB
76	GO:0002694	regulation of leukocyte activation	556	42	1.44057e-06	0.00028492
77	GO:0051049	regulation of transport	1874	102	1.68018e-06	0.000329445
78	GO:0050865	regulation of cell activation	599	44	1.70741e-06	0.000331923
79	GO:0044093	positive regulation of molecular function	1767	97	2.14734e-06	0.00041391
80	GO:0046578	regulation of Ras protein signal transduction	238	24	2.27949e-06	0.00043569	SH2B2
81	GO:0048584	positive regulation of response to stimulus	2417	124	2.39939e-06	0.000454784
82	GO:0002520	immune system development	982	62	2.46063e-06	0.000462538
83	GO:0045859	regulation of protein kinase activity	792	53	2.54795e-06	0.000475026	PRKAR2B
84	GO:0007264	small GTPase mediated signal transduction	569	42	2.59015e-06	0.000478968	RASGRP2, RALGPS1, RHOC, ARHGEF18, DOCK2, ARHGAP31, RAC3, VAV2
85	GO:0051234	establishment of localization	5314	237	2.68488e-06	0.000492482
86	GO:0030155	regulation of cell adhesion	691	48	2.76869e-06	0.000500772	PTK2, FUT2, LMO7, S1PR1
87	GO:0018108	peptidyl-tyrosine phosphorylation	363	31	2.93608e-06	0.000521728	DYRK3, EPHB3, PTK2, INSRR, TXK, LTK, EPHA2, PTPN6, MERTK, CLK4, FGFR4, SRC, FGFR1, EPHA4
88	GO:0140352	export from cell	1572	88	3.05408e-06	0.000538488
89	GO:0002521	leukocyte differentiation	515	39	3.20084e-06	0.000560023
90	GO:0022407	regulation of cell-cell adhesion	402	33	3.34628e-06	0.000581001	EPHB3, SRC, CELSR2, NRARP
91	GO:0001932	regulation of protein phosphorylation	1462	83	3.4795e-06	0.000595047	PRKAR2B, SOCS3, PIK3CG, PTK2, ROPN1B, TNF, SESN2, CORO1C
92	GO:0018212	peptidyl-tyrosine modification	366	31	3.47825e-06	0.000595047
93	GO:0008360	regulation of cell shape	150	18	3.68702e-06	0.00062583	PTK2, CORO1A, FGD3, S100A13, RHOC, CDC42EP2, LST1, RHOBTB3, DLC1, ARHGEF18, PARVA, SYNE3, RAC3, ATP10A, ITGB2, FMNL1, ITGA7, FAM171A1, SEMA4A
94	GO:0000904	cell morphogenesis involved in differentiation	744	50	4.34824e-06	0.000727212	LAMC3
95	GO:0042325	regulation of phosphorylation	1610	89	4.41239e-06	0.000732553
96	GO:0030098	lymphocyte differentiation	353	30	4.65135e-06	0.00076663
97	GO:0006793	phosphorus metabolic process	3305	158	5.272e-06	0.000862673
98	GO:0007267	cell-cell signaling	1854	99	5.44022e-06	0.000883841	KLF10, LTB, MPZL1, PCDH1, TSPAN32, TNFSF8, ITGB2, MAPT, IL7, MERTK, FADS1, GJB6, EFNA1, EFNB2
99	GO:1903037	regulation of leukocyte cell-cell adhesion	304	27	6.14342e-06	0.000984028
100	GO:0043085	positive regulation of catalytic activity	1416	80	6.28241e-06	0.000999254	PIK3CG, NCF2, ALOX5AP, MGST2, NR4A2, FGFR4
101	GO:0031399	regulation of protein modification process	1862	99	6.50803e-06	0.00102795
102	GO:0048534	hematopoietic or lymphoid organ development	929	58	7.27546e-06	0.00112572
103	GO:0071900	regulation of protein serine/threonine kinase activity	515	38	7.75431e-06	0.0011917
104	GO:0006796	phosphate-containing compound metabolic process	3278	156	7.86038e-06	0.00119989
105	GO:0006629	lipid metabolic process	1404	79	8.32322e-06	0.00125973	SULT1B1, ENPP2, IPMK, SLC16A1, SERAC1, EPHX2, CH25H, MGST2, DHCR7, ECHDC2, CDS1, PEMT, ACSL6, ABCA1, ACER1, VDR, SULT1A2, CYP4V2, FABP5, PLCB3, SLC16A11, HSD17B11, B4GALT5, SULT2B1, ECHDC3, HSD17B3, LDLRAP1, SREBF1, ALOXE3, FADS1, PLTP, THEM5, ACOT4, SCD, G6PD, PLA2G6, SULT1A1
106	GO:0031175	neuron projection development	977	60	8.36309e-06	0.00125973	ATP8A2, GPRIN1, RAC3, MAPT, MICALL2, WASF1
107	GO:0030217	T cell differentiation	240	23	8.59993e-06	0.00128688	IL7R, CD3D
108	GO:0002684	positive regulation of immune system process	1048	63	9.7096e-06	0.00142977	AQP3
109	GO:0032101	regulation of response to external stimulus	1026	62	9.7434e-06	0.00142977
110	GO:1901615	organic hydroxy compound metabolic process	540	39	9.70765e-06	0.00142977
111	GO:0048513	animal organ development	3575	167	1.02149e-05	0.00147987	SPRY1
112	GO:0032944	regulation of mononuclear cell proliferation	209	21	1.01608e-05	0.00147987
113	GO:0060627	regulation of vesicle-mediated transport	543	39	1.10216e-05	0.00158663
114	GO:0050863	regulation of T cell activation	314	27	1.10971e-05	0.00158744
115	GO:0007265	Ras protein signal transduction	446	34	1.1714e-05	0.00165487	RASGRP2, CDK2, MAPK11
116	GO:0002250	adaptive immune response	651	44	1.40841e-05	0.00192978	TRBV30, PIK3CG, CD6, IGHM, TRAV26-2, TXK, TRBV12-4, BTN3A1, CD84, TRBV12-3, TRBV28, TNFRSF14, ITK, CD79B, CD79A, BTN3A3, CTLA4, TNFRSF13C, TRBV4-2, LIME1, SEMA4A, CD3D, BTN3A2
117	GO:0019220	regulation of phosphate metabolic process	1804	95	1.47959e-05	0.00201516
118	GO:0051338	regulation of transferase activity	974	59	1.48994e-05	0.00201718
119	GO:0030097	hemopoiesis	887	55	1.51761e-05	0.00204249	SELPLG, RTKN2, EPAS1
120	GO:0051174	regulation of phosphorus metabolic process	1806	95	1.54513e-05	0.0020673	FGFR1
121	GO:0022603	regulation of anatomical structure morphogenesis	1155	67	1.5953e-05	0.00212194
122	GO:0051128	regulation of cellular component organization	2344	117	1.66518e-05	0.00220201
123	GO:0071345	cellular response to cytokine stimulus	1112	65	1.68959e-05	0.00222137	PTPN6, ABCA1, SIGIRR, LDLRAP1
124	GO:0001817	regulation of cytokine production	719	47	1.70555e-05	0.00222947	BTN3A1, BCL6B, BCL6, BTN3A3, BTN3A2
125	GO:0032940	secretion by cell	1527	83	1.73558e-05	0.00225576	MERTK, STX1A
126	GO:0034097	response to cytokine	1205	69	1.80767e-05	0.00232291	AVPR2, CORO1A, IL6R, NFKB2
127	GO:0042098	T cell proliferation	184	19	1.80179e-05	0.00232291	PIK3CG, PSMB10, DOCK2
128	GO:0006810	transport	5191	227	1.87324e-05	0.00236958
129	GO:1902531	regulation of intracellular signal transduction	1863	97	1.87525e-05	0.00236958
130	GO:1903039	positive regulation of leukocyte cell-cell adhesion	218	21	1.93179e-05	0.00242755
131	GO:0051707	response to other organism	1440	79	2.02637e-05	0.0025324
132	GO:0043207	response to external biotic stimulus	1442	79	2.12571e-05	0.00264204
133	GO:0016310	phosphorylation	2411	119	2.3092e-05	0.0028545	DYRK3, PRKAR2B, EPHB3, CKB, PIK3CG, NME7, CDK2, PTK2, HKDC1, IPMK, KHK, INSRR, TXK, SPHK1, LTK, EPHA2, MAPK11, SGK2, CDKL2, MAP3K21, GK, PI4K2A, TGFBR2, KALRN, MYLK4, PACSIN1, MERTK, ITK, CERKL, CLK4, ANKK1, HYKK, CDKN2B, PIP5KL1, FGFR4, SRC, STK38, FGFR1, EPHA4, WNK2, AK5
134	GO:0030036	actin cytoskeleton organization	665	44	2.35647e-05	0.00288804	SPECC1, CORO1A, FGD3, RHOC, CDC42EP2, RHOBTB3, DLC1, ARHGEF18, ARHGEF11, DOCK2, BCL6, RAC3, PDLIM7, FSCN1, SH2B2, CORO1C, WASF1, FMNL1, SMTN, PHACTR2, TRIP10
135	GO:0008283	cell population proliferation	2023	103	2.54301e-05	0.00307663	LTK, SRC, USP13, NDST1
136	GO:0070663	regulation of leukocyte proliferation	222	21	2.53759e-05	0.00307663
137	GO:0022604	regulation of cell morphogenesis	484	35	2.66578e-05	0.0032081	RAC3, FMNL1
138	GO:0006952	defense response	1667	88	2.84108e-05	0.00338326	TLR3, TNF, CD84, IRGM, MX2, KCNN4, OR2H2, CYSLTR1
139	GO:0008202	steroid metabolic process	331	27	2.83533e-05	0.00338326	SULT1B1, CH25H, DHCR7, CYP2A6, ABCA1, SULT1A2, SULT2B1, LDLRAP1, AKR1C4, SREBF1, SULT1A1
140	GO:0006066	alcohol metabolic process	369	29	2.89812e-05	0.00343322
141	GO:0006468	protein phosphorylation	1982	101	2.96102e-05	0.00348956	DYRK3, EPHB3, PIK3CG, IRAK2, CDK2, CDC25B, PTK2, MMD, INSRR, TXK, TRIB2, LTK, EPHA2, MAPK11, SGK2, CDKL2, MAP3K21, TRIB1, RNASEL, TGFBR2, KALRN, MYLK4, MERTK, ITK, CLK4, TEX14, ANKK1, CCND1, FGFR4, SRC, STK38, FGFR1, EPHA4, WNK2
142	GO:0022008	neurogenesis	1622	86	3.00707e-05	0.00352556	NTN5, XRCC2, BTBD3, NAV2
143	GO:0010648	negative regulation of cell communication	1458	79	3.0994e-05	0.00360225
144	GO:0050670	regulation of lymphocyte proliferation	208	20	3.10416e-05	0.00360225
145	GO:0048468	cell development	2181	109	3.16104e-05	0.00364964
146	GO:0031589	cell-substrate adhesion	352	28	3.19051e-05	0.00365253	CORO1A, SORBS3
147	GO:2000026	regulation of multicellular organismal development	2157	108	3.19567e-05	0.00365253
148	GO:0023057	negative regulation of signaling	1462	79	3.40039e-05	0.00384785
149	GO:0051249	regulation of lymphocyte activation	470	34	3.43162e-05	0.00386397
150	GO:0034446	substrate adhesion-dependent cell spreading	100	13	3.45264e-05	0.00386849	EPHB3, NTNG2, FERMT3, PARVA, LAMC3, MICALL2, FZD7, MERTK, EFNA1, SRC
151	GO:0046903	secretion	1658	87	3.91818e-05	0.00436858
152	GO:0009607	response to biotic stimulus	1473	79	4.37334e-05	0.00485228
153	GO:0048646	anatomical structure formation involved in morphogenesis	1171	66	4.43973e-05	0.00487834	NOG
154	GO:0006082	organic acid metabolic process	1171	66	4.43973e-05	0.00487834	CYP2U1, CYP2A6
155	GO:0048699	generation of neurons	1523	81	4.64625e-05	0.00508072	MAPT, FGFR1
156	GO:0043436	oxoacid metabolic process	1151	65	4.78458e-05	0.00520695
157	GO:0048667	cell morphogenesis involved in neuron differentiation	583	39	5.33171e-05	0.00569342
158	GO:0048519	negative regulation of biological process	5843	248	5.4245e-05	0.00576543
159	GO:0007162	negative regulation of cell adhesion	289	24	5.83913e-05	0.00617726	RIPOR2, ARHGDIB
160	GO:0050776	regulation of immune response	979	57	6.19312e-05	0.00652141	ICAM4, BTN3A1, CD96, TRBV12-3, ICAM5, BCL6, TREML2, ITGB2, SH2B2, FCER1G, BTN3A3, TNFRSF13C, CD40, CD3D, BTN3A2, SELL, NECTIN2
161	GO:0033673	negative regulation of kinase activity	257	22	7.49616e-05	0.00778539	AJUBA, MAPT
162	GO:0035239	tube morphogenesis	920	54	7.81314e-05	0.00804117	LGR4
163	GO:0098542	defense response to other organism	1102	62	7.92897e-05	0.00805109
164	GO:0019216	regulation of lipid metabolic process	410	30	7.92739e-05	0.00805109	NCOA2, ABCA1, ACER1, FADS1, FGFR4, NR1D2
165	GO:0045589	regulation of regulatory T cell differentiation	32	7	8.20752e-05	0.00822379	FOXP3, CR1, FANCD2, CTLA4
166	GO:0061564	axon development	513	35	8.61988e-05	0.00859908	TSPAN2, MAPT
167	GO:0120039	plasma membrane bounded cell projection morphogenesis	662	42	9.19696e-05	0.00913471
168	GO:0048666	neuron development	1109	62	9.46127e-05	0.00931587	PBX1, ATP8A2, PACSIN1, TENM1
169	GO:0032990	cell part morphogenesis	685	43	9.65988e-05	0.00947043	NECTIN2
170	GO:0043087	regulation of GTPase activity	476	33	0.000100598	0.0097782	EPHB3, PTK2, FGD3, AJUBA, BCL6, RASAL1, EPHA4, VAV2
171	GO:0097581	lamellipodium organization	82	11	0.000102284	0.00987803
172	GO:0048858	cell projection morphogenesis	666	42	0.000104924	0.0100696
173	GO:0035556	intracellular signal transduction	2856	133	0.000108878	0.0103616	PRKAR2B, RAB40B, RASGRP2, SOCS3, IRAK2, RALGPS1, SPHK1, MAPK11, SGK2, ARHGEF12, PTPN6, UNC13B, S100A1, PLCB3, RAC3, RASAL1, KALRN, SH2B2, STAC2, ITK, ASB2, SRC, STK38, VAV2, WNK2, DLG5
174	GO:0045595	regulation of cell differentiation	1878	94	0.000108437	0.0103616	SOCS3, BCL6B, BCL6, PLEKHB1, CELA1, FADS1, FGFR1
175	GO:0002819	regulation of adaptive immune response	159	16	0.000109786	0.0104045	DUSP10, TNFSF4
176	GO:0051246	regulation of protein metabolic process	2832	132	0.000111506	0.0105236	HPX
177	GO:0051336	regulation of hydrolase activity	1281	69	0.000117716	0.0110639
178	GO:0002820	negative regulation of adaptive immune response	45	8	0.000122183	0.0114364
179	GO:0045066	regulatory T cell differentiation	34	7	0.000123639	0.0115252
180	GO:0032609	interferon-gamma production	113	13	0.000124347	0.011544	AVPR2, BTN3A1, ITK, BTN3A2
181	GO:0051348	negative regulation of transferase activity	285	23	0.000126787	0.0117227
182	GO:0040012	regulation of locomotion	1053	59	0.000131165	0.0120784	SNCA
183	GO:0030029	actin filament-based process	763	46	0.000142673	0.0129908
184	GO:0042127	regulation of cell population proliferation	1697	86	0.000142787	0.0129908	PTK2, ECRG4, PBX1, DHCR7, CTNNA1, TCF7, LTK, SQLE, SGK2, BCL6B, TNF, RBFOX2, BCL6, TGFBR2, S100A11, CELA1, SRC, FGFR1
185	GO:0033628	regulation of cell adhesion mediated by integrin	46	8	0.000143537	0.013007	PIK3CG, PTK2, EPHA2, EFNA1
186	GO:0030182	neuron differentiation	1364	72	0.000154197	0.0136467	DDIT4, ITM2C, EPHA2, NR4A2, DYNC2H1, FZD7, EFNA1, S1PR1
187	GO:0042326	negative regulation of phosphorylation	467	32	0.000157507	0.0138856	CDKN2B
188	GO:0043254	regulation of protein-containing complex assembly	427	30	0.00016232	0.0142547	IRGM
189	GO:0002706	regulation of lymphocyte mediated immunity	148	15	0.000164462	0.0143873
190	GO:0002252	immune effector process	1251	67	0.000173495	0.0150616
191	GO:0099536	synaptic signaling	726	44	0.000176155	0.0152325
192	GO:0006790	sulfur compound metabolic process	369	27	0.000176803	0.0152325	CHST2
193	GO:0022409	positive regulation of cell-cell adhesion	255	21	0.000185564	0.0158077
194	GO:0010942	positive regulation of cell death	728	44	0.000187061	0.0158758	PRODH
195	GO:0031324	negative regulation of cellular metabolic process	2637	123	0.000190202	0.0160663
196	GO:0051240	positive regulation of multicellular organismal process	1810	90	0.000190719	0.0160663
197	GO:0048585	negative regulation of response to stimulus	1690	85	0.000199769	0.0166438
198	GO:0050870	positive regulation of T cell activation	202	18	0.000199557	0.0166438	CORO1A
199	GO:1901135	carbohydrate derivative metabolic process	1117	61	0.00020217	0.0167213
200	GO:0045216	cell-cell junction organization	185	17	0.000206059	0.0169812	SDK1
201	GO:0045123	cellular extravasation	61	9	0.000207205	0.017014	TNF, ITGB2
202	GO:0009888	tissue development	2063	100	0.000210248	0.0171401	AGRN, NTN5, NTNG2, LAMC3
203	GO:0007411	axon guidance	276	22	0.000209815	0.0171401	EPHB3, PTK2, PTPRO, SEMA6C, KIF5A, EPHA2, FEZ1, GPC1, PDLIM7, SEMA6A, EFNA1, SRC, EFNB2, NR4A3, NIBAN2, EPHA4, NOG, SEMA4A, DOK6
204	GO:0001818	negative regulation of cytokine production	296	23	0.000220861	0.0178771	EPHA2, MERTK
205	GO:0097485	neuron projection guidance	277	22	0.000220777	0.0178771	EPHA4
206	GO:0002683	negative regulation of immune system process	435	30	0.000223425	0.0179569
207	GO:0080090	regulation of primary metabolic process	6025	250	0.000223252	0.0179569
208	GO:0002703	regulation of leukocyte mediated immunity	204	18	0.000225464	0.0180569
209	GO:0048812	neuron projection morphogenesis	648	40	0.000235818	0.0187485	PACSIN1, MYO16
210	GO:0019538	protein metabolic process	5813	242	0.00024015	0.0189661
211	GO:0120035	regulation of plasma membrane bounded cell projection organization	671	41	0.000244622	0.0192524
212	GO:0043405	regulation of MAP kinase activity	337	25	0.000245543	0.0192582	TRIB2, TRIB1, LIME1
213	GO:0032989	cellular component morphogenesis	783	46	0.000254552	0.0198281
214	GO:0050778	positive regulation of immune response	740	44	0.000266292	0.0206014	FCER1G
215	GO:0042982	amyloid precursor protein metabolic process	63	9	0.000266187	0.0206014	TMCC2, LDLRAP1
216	GO:0044087	regulation of cellular component biogenesis	944	53	0.000271224	0.0209118
217	GO:0032268	regulation of cellular protein metabolic process	2662	123	0.000277818	0.0213478
218	GO:1902003	regulation of amyloid-beta formation	28	6	0.000301337	0.0229227
219	GO:0043407	negative regulation of MAP kinase activity	78	10	0.000305308	0.0230705	HYAL2, PTPN6, SORL1, STK38, SPRY1
220	GO:0048872	homeostasis of number of cells	246	20	0.000309236	0.02329	GCNT4, IL7R, CCR4
221	GO:0007163	establishment or maintenance of cell polarity	210	18	0.000321587	0.0241402	CTNNA1, PARVA, FSCN1
222	GO:0051172	negative regulation of nitrogen compound metabolic process	2444	114	0.000332292	0.0246993
223	GO:0031344	regulation of cell projection organization	681	41	0.00033092	0.0246993
224	GO:0002695	negative regulation of leukocyte activation	175	16	0.000331471	0.0246993
225	GO:0019221	cytokine-mediated signaling pathway	793	46	0.000335975	0.0248917	SOCS3, IRAK2, IL27RA, PTPN6, IL16, IFNLR1, TNF, IL6R, CSF1, BCL6, FSCN1, ITGB2, IL7, SH2B2, CCND1, STX1A, S1PR1
226	GO:0033674	positive regulation of kinase activity	573	36	0.000341668	0.0251496	EPHB3, INSRR, AJUBA, LTK, EPHA2, MERTK, FGFR4, FGFR1, EPHA4
227	GO:0007409	axonogenesis	468	31	0.0003558	0.0260215	NTNG2, ATP8A2, SEMA4A
228	GO:0002823	negative regulation of adaptive immune response based on somatic recombination of immune receptors built from immunoglobulin superfamily domains	40	7	0.000358887	0.0261631
229	GO:0002460	adaptive immune response based on somatic recombination of immune receptors built from immunoglobulin superfamily domains	346	25	0.000364758	0.0264218
230	GO:0002822	regulation of adaptive immune response based on somatic recombination of immune receptors built from immunoglobulin superfamily domains	144	14	0.00041202	0.0290136
231	GO:0051241	negative regulation of multicellular organismal process	1317	68	0.000430539	0.0299468
232	GO:0050868	negative regulation of T cell activation	112	12	0.000434814	0.030152	TIGIT
233	GO:0044283	small molecule biosynthetic process	713	42	0.000440025	0.030338
234	GO:0045936	negative regulation of phosphate metabolic process	581	36	0.000441871	0.030338
235	GO:0071901	negative regulation of protein serine/threonine kinase activity	145	14	0.000442073	0.030338	LRP6, INKA2
236	GO:1902105	regulation of leukocyte differentiation	272	21	0.000442833	0.030338
237	GO:1901889	negative regulation of cell junction assembly	30	6	0.0004482	0.0306135
238	GO:0010563	negative regulation of phosphorus metabolic process	582	36	0.000456075	0.0309654
239	GO:1902993	positive regulation of amyloid precursor protein catabolic process	20	5	0.000455018	0.0309654	SPON1
240	GO:0098742	cell-cell adhesion via plasma-membrane adhesion molecules	273	21	0.000464756	0.0314609	CDH23, ITGB2, CDH26
241	GO:0043065	positive regulation of apoptotic process	671	40	0.000472761	0.0317074	PNMA3, NR4A1, PLEKHG2, FGD3, TLR3, ARHGEF12, UNC13B, SNCA, ARHGEF18, TNF, TNFRSF12A, ARHGEF11, GZMA, GADD45G, PHLDA2, BCL6, KALRN, RNF122, SEPTIN4, PIP5KL1, EEF1A2, SRC, CTLA4, VAV2, BMF
242	GO:0051250	negative regulation of lymphocyte activation	146	14	0.000473973	0.0317074	MERTK
243	GO:0033627	cell adhesion mediated by integrin	68	9	0.000476545	0.031786	ITGB2
244	GO:0050866	negative regulation of cell activation	199	17	0.000484251	0.0322056
245	GO:0035295	tube development	1110	59	0.000504971	0.0332915
246	GO:0061138	morphogenesis of a branching epithelium	182	16	0.000512642	0.0336995	SOX8
247	GO:0031323	regulation of cellular metabolic process	6218	254	0.000519348	0.034042
248	GO:0007169	transmembrane receptor protein tyrosine kinase signaling pathway	719	42	0.000520857	0.0340428	EPHB3, PTK2, INSRR, LTK, EPHA2, MPZL1, CSF1, MERTK, FGFR4, SRC, FGFR1, EPHA4
249	GO:0006954	inflammatory response	742	43	0.000528497	0.0344432	PIK3CG, IRAK2, LYZ, TLR3, HRH4, SPHK1, EPHA2, KLKB1, CD96, TNF, IRGM, TSPAN2, SELP, TNFSF4, CSF1, BCL6, NLRP1, CHST2, ITGB2, CELA1, CCRL2, GBP5, CCR4, CD40, NDST1
250	GO:0001525	angiogenesis	587	36	0.000533354	0.0345616	MCAM, EPHB3, PIK3CG, PTK2, EPHA2, SHB, PARVA, TNFRSF12A, EGFL7, EPAS1, EFNA1, EFNB2, FGFR1, VAV2, CLIC4, S1PR1, SEMA4A, SERPINE1
251	GO:0030334	regulation of cell migration	950	52	0.000554838	0.0357501	ENPP2, AJUBA, FRMD5
252	GO:0031295	T cell costimulation	56	8	0.000579406	0.0371228	LGALS1, PTPN6, TNFRSF14, SRC, EFNB2, CTLA4, TNFRSF13C
253	GO:0002449	lymphocyte mediated immunity	337	24	0.000581667	0.0371629
254	GO:0001667	ameboidal-type cell migration	461	30	0.000587155	0.0374085
255	GO:0043068	positive regulation of programmed cell death	679	40	0.000595125	0.0378104	TNF
256	GO:0050867	positive regulation of cell activation	379	26	0.000615725	0.0390102
257	GO:0050777	negative regulation of immune response	150	14	0.00062192	0.0391844	FOXP3, CTLA4
258	GO:0048754	branching morphogenesis of an epithelial tube	150	14	0.00062192	0.0391844	CLIC4
259	GO:0051270	regulation of cellular component movement	1096	58	0.000624751	0.039254
260	GO:0009968	negative regulation of signal transduction	1312	67	0.000633575	0.0396988	SOCS3, PRR5L, DDIT4, RIPOR2, RGS18, PMEPA1
261	GO:0009967	positive regulation of signal transduction	1681	82	0.000654848	0.0408069	HOMER1
262	GO:0031294	lymphocyte costimulation	57	8	0.000654193	0.0408069
263	GO:0031400	negative regulation of protein modification process	616	37	0.00066056	0.0410503
264	GO:0009617	response to bacterium	683	40	0.000666255	0.0412915	HERC6, TRAV26-2, MT2A, GZMA, IKZF3, CD79B, GBP5, CCR4, CD40, HMCN1
265	GO:0048013	ephrin receptor signaling pathway	86	10	0.000673434	0.041623	EPHB3, PTK2, EPHA2, KALRN, DNM1, EFNA1, SRC, EFNB2, EPHA4, VAV2
266	GO:0045619	regulation of lymphocyte differentiation	169	15	0.000685587	0.0422593	IKZF3
267	GO:0060326	cell chemotaxis	302	22	0.00071782	0.0438756	BIN2, EPHA2, CCR6, CCRL2, HBEGF, CCR4
268	GO:0099537	trans-synaptic signaling	709	41	0.000734654	0.0443166
269	GO:0045860	positive regulation of protein kinase activity	532	33	0.0007365	0.0443166	CDC25B, PTK2, MMD, MAPRE3, TNF, SDC4, CSF1, TRAF4
270	GO:0010647	positive regulation of cell communication	1913	91	0.000741544	0.0444291
271	GO:0055085	transmembrane transport	1590	78	0.000753656	0.0449919	SLC2A6, TRPV6, PSMB10, SV2A, TRPM5, SLC6A8, ADD3, SLC16A1, SLC6A16, SLC22A31, ANO9, SLC1A1, SLC31A1, SLCO4A1, SLC26A11, ABCA1, KCNA3, RYR3, KCNC3, TMEM241, AQP3, KCNH4, SLC16A11, CACNA1I, SLC14A1, SLC6A9, SLC15A2, GJB6, ABCG2, SLC16A5
272	GO:0051248	negative regulation of protein metabolic process	1177	61	0.000765922	0.0454854
273	GO:2000145	regulation of cell motility	1011	54	0.000770886	0.0456609	HBEGF
274	GO:1901617	organic hydroxy compound biosynthetic process	265	20	0.000795542	0.0468772
275	GO:0002696	positive regulation of leukocyte activation	365	25	0.000793857	0.0468772
276	GO:0001933	negative regulation of protein phosphorylation	428	28	0.000812141	0.0477316	PRR5L, SNCA, LRP6, CORO1C, PIP5KL1
277	GO:0023056	positive regulation of signaling	1920	91	0.000830374	0.0484278
278	GO:0019752	carboxylic acid metabolic process	1062	56	0.000837076	0.0486939

## Sheet: Table S6
Reactome pathway id	Description	Representative DEGs
R-HSA-8878171	Transcriptional regulation by RUNX1	TNFRSF18/TP73/PSMB2/PSMA5/H4C14/H4C15/H2BC21/CTSK/CR1/IL2RA/PSMD13/PSMA1/LMO2/SPI1/PSMC3/CCND1/H2AX/H4-16/NFE2/IFNG/PTPN11/PSMB5/PSME1/PSME2/PSMA6/MNAT1/PSMC1/THBS1/PSMA4/PSMB10/PSMB6/GP1BA/UBB/PSMB3/PSMD3/PSME3/PSMD12/TNRC6C/SOCS3/PSMD8/PSMC4/PRMT1/PSMD14/CTLA4/PSMD1/SRC/PSMA7/CBX6/GATA2/IL2/CDK7/OCLN/CSF2/H2AC6/H2BC5/H2BC12/H4C12/PSMB9/PSMB1/PSMA2/AUTS2/PSMC2/AGO2/NR4A3/PSMB7/FOXP3
R-HSA-3928665	EPH-ephrin mediated repulsion of cells	EPHA2/VAV3/EFNA1/PSEN2/EFNB2/APH1B/ACTG1/YES1/AP2S1/EPHA4/SRC/MMP9/EPHB3/CLTB/ACTB/EPHB4/EPHB6/DNM1/VAV2
R-HSA-416482	G alpha (12/13) signalling events	PLEKHG5/GNG5/VAV3/RHOC/ARHGEF11/OBSCN/GNG4/ARHGEF12/GNB3/GNG2/GNGT2/GNG7/ARHGEF18/PLEKHG2/GNG8/RHOB/SOS1/ARHGEF4/PLXNB1/ARHGEF3/KALRN/RASGRF2/ARHGEF37/GNA12/FGD3/VAV2
R-HSA-194840	Rho GTPase cycle	PLEKHG5/CDC42/VAV3/RHOC/ARHGEF11/OBSCN/ARHGAP12/RHOG/ARHGEF12/ARHGDIB/SRGAP1/RHOF/ARHGAP11B/ARHGAP44/ARHGAP23/ARHGDIA/RAC3/TRIP10/ARHGEF18/SYDE1/PLEKHG2/RHOB/SOS1/ARHGEF4/RAC2/ARHGEF3/ARHGAP31/KALRN/ARHGAP10/RASGRF2/ARAP3/ARHGAP26/ARHGEF37/ARHGAP18/TAGAP/DLC1/FGD3/VAV2/STARD8/ARHGAP4
R-HSA-8939236	RUNX1 regulates transcription of genes involved in differentiation of HSCs	TP73/PSMB2/PSMA5/H4C14/H4C15/H2BC21/PSMD13/PSMA1/LMO2/SPI1/PSMC3/H2AX/H4-16/PSMB5/PSME1/PSME2/PSMA6/MNAT1/PSMC1/PSMA4/PSMB10/PSMB6/UBB/PSMB3/PSMD3/PSME3/PSMD12/PSMD8/PSMC4/PSMD14/PSMD1/PSMA7/GATA2/CDK7/H2AC6/H2BC5/H2BC12/H4C12/PSMB9/PSMB1/PSMA2/PSMC2/PSMB7
R-HSA-157118	Signaling by NOTCH	PSMB2/JUN/PSMA5/H4C14/H4C15/H2BC21/PBX1/PSEN2/PSMD13/PSMA1/PSMC3/DTX4/CCND1/H2AX/H4-16/HDAC7/DTX1/TFDP1/PSMB5/PSME1/PSME2/GZMB/PSMA6/HIF1A/PSMC1/APH1B/TLE3/PSMA4/FURIN/ATP2A1/PSMB10/PSMB6/UBB/PSMB3/PSMD3/PSME3/PSMD12/TNRC6C/TLE2/SIRT6/PSMD8/PSMC4/PSMD14/STAT1/PSMD1/POFUT1/PSMA7/PLXND1/MAML3/FLT4/H2AC6/H2BC5/H2BC12/H4C12/PSMB9/PSMB1/HDAC9/PSMA2/EGFR/PSMC2/AGO2/B4GALT1/TLE4/PSMB7/NOTCH1/HDAC6/MAMLD1
R-HSA-194315	Signaling by Rho GTPases	PLEKHG5/RCC2/CDC42/VAV3/RHOC/H4C14/H4C15/H2BC21/ARHGEF11/NUF2/NCF2/CENPF/OBSCN/ARHGAP12/RHOG/CFL1/KLC2/CTTN/H2AX/ARHGEF12/H4-16/ARHGDIB/TUBA1B/TUBA1A/TUBA1C/FMNL3/MYL6/KIF5A/SRGAP1/ARPC3/CIT/DYNLL1/RHOF/ARHGAP11B/IQGAP1/PRC1/NDE1/CENPT/CENPN/TUBB3/YWHAE/PFN1/DLG4/AURKB/ARHGAP44/ARHGAP23/FMNL1/PRKCA/ACTG1/ARHGDIA/RAC3/MYL12A/MYL12B/SEH1L/SKA1/TUBB4A/TRIP10/ARHGEF18/SPC24/SYDE1/RHPN2/PLEKHG2/LIN7B/…
R-HSA-195258	RHO GTPase Effectors	RCC2/CDC42/RHOC/H4C14/H4C15/H2BC21/NUF2/NCF2/CENPF/RHOG/CFL1/KLC2/CTTN/H2AX/H4-16/TUBA1B/TUBA1A/TUBA1C/FMNL3/MYL6/KIF5A/ARPC3/CIT/DYNLL1/IQGAP1/PRC1/NDE1/CENPT/CENPN/TUBB3/YWHAE/PFN1/DLG4/AURKB/FMNL1/PRKCA/ACTG1/MYL12A/MYL12B/SEH1L/SKA1/TUBB4A/SPC24/RHPN2/LIN7B/RHOB/ACTR3/TUBA3E/TUBA3D/FMNL2/NCKAP1/ARPC2/TUBA4A/MAPRE1/SRC/YWHAB/LIMK2/RAC2/MAPK11/ARPC4/BRK1/SGO1/MYLK/CENPE/CENPK/CTNNA1/H2AC6/H2BC5…
